# Supplementary material for: HENMT1 and piRNA Stability Are Required for Adult Male Germ Cell Transposon Repression and to Define the Spermatogenic Program in the Mouse
Source: PLoS Genet. 2015 Oct 23;11(10):e1005620. doi: 10.1371/journal.pgen.1005620 (PMC4619860; doi:10.1371/journal.pgen.1005620)
Supplement: S1 Dataset — Tab 1, Genes that were expressed in pachytene spermatocytes and round spermatids. Tab 2, Genes that were significant up-regulated in pachytene and down-regulated in round spermatids. Tab 3, piRNA expression level in spermatocytes up-regulated genes. Tab 4, 5, Gene Ontology (GO) term analysis of genes under-going different type expression changes between meiotic and haploid cells. (XLSX) [file pgen.1005620.s005.xlsx]

## Sheet: All expressed genes
All expressed genes in speramtocytes and round spermatids
Accession ID	Gene symbol	WT/WT spermatocytes (FPKM)	WT/WT round spermatids (FPKM)	PIN/PIN spermatocytes(FPKM)	PIN/PIN round spermatids (FPKM)
NM_001001130	Zfp85-rs1	0.869049	0.948527	0.802354	1.07892
NM_001001144	Scap	2.97801	0.764409	2.32545	1.2142
NM_001001152	Zfp458	1.67063	2.77981	1.66209	3.26299
NM_001001160	Fbxo41	0.078608	0.0211444	0.114504	0.0411023
NM_001001176	Taf9b	3.97324	6.4017	3.42397	6.45027
NM_001001177	BC051142	348.5	383.766	322.285	404.224
NM_001001178	Ccdc148	7.69552	8.05347	7.79066	11.2327
NM_001001179	BC048546	0.0991794	0.0296357	0.122785	0.0490696
NM_001001180	Zfp941	1.08013	2.40579	1.15925	2.78906
NM_001001181	BC031181	26.4108	13.2178	26.4017	13.6908
NM_001001182	Baz2b	8.88331	5.42276	8.04045	6.93632
NM_001001183	Tmem204	8.7967	4.18472	8.71942	6.34913
NM_001001184	Ccdc111	8.51554	7.60519	7.71236	8.63154
NM_001001185	BC048507	9.38767	87.7596	10.2441	24.5659
NM_001001186	Zfp456	0.0976236	0.155778	0.138597	0.196194
NM_001001187	Zfp738	1.13014	0.571364	1.31346	1.20981
NM_001001295	Dis3l	120.834	65.2171	110.9	75.6586
NM_001001297	Thnsl1	10.9518	15.5394	10.4491	16.0415
NM_001001309	Itga8	0.0446552	0.090095	0.0836061	0.14567
NM_001001319	Pramel4	0.0126806	0.0130555	0.0104116	0.0297092
NM_001001320	Tbx10	0.0880974	0.219951	0.0602743	0.199321
NM_001001321	Slc35d2	0.0716025	0.0997996	0.0858	0.156029
NM_001001322	Adamts13	0.010025	0.0132423	0.00975413	0.0492856
NM_001001326	St5	3.37066	4.48616	3.11934	4.68703
NM_001001327	Vkorc1l1	7.85264	2.42116	8.07454	3.15499
NM_001001332	BC117090	0	0.0278657	0	0.0130567
NM_001001333	Hexdc	1.8177	0.48616	1.47867	0.713733
NM_001001334	BC061194	46.408	87.9541	36.3613	92.3956
NM_001001335	Plekha8	10.9772	3.88788	10.4975	3.37126
NM_001001445	Trpv1	1.801	1.05774	1.95428	1.51409
NM_001001446	Cyp2c44	1.2575	1.1947	1.13117	1.78228
NM_001001447	Zscan22	7.73806	5.4648	8.25205	8.46331
NM_001001449	AF067063	0.0802916	0.0921011	0.187184	0.162224
NM_001001450	Ssxb2	4.3219	10.8185	3.74515	10.3347
NM_001001451	Tas2r138	0	0	0	0.011959
NM_001001452	Tas2r143	0.00910452	0	0.0103573	0
NM_001001453	Tas2r144	0	0.01374	0.0110015	0
NM_001001454	Ttyh1	3.53934	1.7324	2.76963	2.00908
NM_001001488	Atp8b1	0.245764	0.208048	0.337395	0.532032
NM_001001489	BC021785	0.0423381	0.0364732	0.0325506	0.0436608
NM_001001490	Oxgr1	1.62294	0.819134	1.78056	1.59689
NM_001001491	Tpm4	0.559764	0.995119	0.51893	1.0021
NM_001001492	Lca5l	87.5414	59.5703	85.8966	82.994
NM_001001493	BC056474	18.4369	3.98059	17.5615	4.6528
NM_001001495	Tnip3	0	0.00636096	0	0.0125449
NM_001001496	Gja6	1.18951	0.23144	0.89699	0.514879
NM_001001559	Usp17ld	0.00980487	0.00329183	0.0088009	0.0109077
NM_001001565	Chpf	6.8906	6.06245	5.3872	6.24307
NM_001001566	Chpf	7.19647	6.33935	5.61762	6.53029
NM_001001602	Dab2ip	4.80447	5.64815	4.27061	6.9067
NM_001001650	Prss48	10.7317	7.17901	9.70907	6.37745
NM_001001714	Sohlh1	1.79984	1.30833	1.42712	0.872719
NM_001001735	Whsc1l1	5.45482	5.36737	6.18258	8.56972
NM_001001738	Itprip	17.1112	18.0086	16.0614	20.9215
NM_001001792	Zfp239	1.33758	2.00908	0.940697	1.4817
NM_001001796	Prrxl1	0	0.00314579	0.0117873	0.0328337
NM_001001798	Atp11c	1.04265	1.28631	1.00263	1.94683
NM_001001803	Spink7	0	0	0.0177038	0.0230837
NM_001001804	Ephx4	2.88934	4.78505	3.02497	3.38286
NM_001001806	Zfp36l2	1.94389	0.865038	1.69497	1.42121
NM_001001807	Olfr279	0.308736	0.322609	0.28981	0.35134
NM_001001808	Olfr221	0.10366	0.134223	0.13098	0.155671
NM_001001880	Mpzl1	8.33352	3.12413	7.12309	3.11322
NM_001001881	2510009E07Rik	0.0585426	0.0964099	0.0470541	0.130245
NM_001001882	Rtel1	18.6058	6.89134	17.9576	9.10317
NM_001001883	Hecw2	0.21709	0.333122	0.32073	0.47991
NM_001001884	Nckap5l	1.40568	0.871337	0.973583	0.776974
NM_001001885	Tmem151a	0.0256001	0.0636895	0.0387085	0.0729681
NM_001001892	H2-K1	35.6327	15.3919	33.0418	20.4788
NM_001001932	Eea1	3.54639	0.993221	3.38716	1.62673
NM_001001979	Megf10	0.0872065	0.0550636	0.0734254	0.0675851
NM_001001980	Limch1	3.87875	7.52446	6.28621	15.8514
NM_001001981	Utp14b	10.8199	10.9403	11.6999	17.3946
NM_001001982	A430105I19Rik	0.0376013	0.0418828	0.0689194	0.0795274
NM_001001983	Pi4ka	33.7582	15.8421	31.7415	23.7394
NM_001001984	Kdm2a	11.4733	2.99046	11.5407	6.5777
NM_001001985	Nat8l	0.269126	0.15216	0.23049	0.145723
NM_001001986	8430427H17Rik	58.2097	39.5399	56.3919	48.422
NM_001001999	Gp1bb	10.4383	11.0662	9.81548	8.44291
NM_001002004	2610507B11Rik	66.1247	37.1533	64.6857	59.9282
NM_001002005	Panx2	0.258307	0.830719	0.350159	0.710726
NM_001002008	Zfp948	0.245223	0.0534654	0.166631	0.102365
NM_001002011	Lmna	5.24467	5.68211	4.85092	4.37128
NM_001002012	Hspa2	693.83	391.79	634.829	440.779
NM_001002238	Tdrd1	83.3028	9.67243	91.8644	15.2929
NM_001002239	Rpl17	181.2	154.083	188.005	137.521
NM_001002240	Tdrd1	83.7835	9.72886	92.3843	15.3793
NM_001002241	Tdrd1	78.9397	9.16966	87.0367	14.4988
NM_001002267	Tmem158	0.0632368	0.0901265	0.090886	0.135842
NM_001002268	Gpr126	0.0154383	0.00549634	0.0131427	0.0168626
NM_001002272	Tro	0.207696	0.13225	0.182906	0.263003
NM_001002764	Smg6	24.7178	20.3073	24.3613	23.9869
NM_001002775	4932416K20Rik	2.85831	7.04695	2.86553	9.49625
NM_001002786	Rab44	0.0377435	0.00882653	0.00385923	0.025497
NM_001002787	Ccin	20.7598	83.8054	18.0966	39.8059
NM_001002791	Defb22	0	0.0796838	0.0959727	0.206125
NM_001002842	Pram1	0.486471	0.0851979	0.629125	0.229123
NM_001002846	Fbxl12	10.0507	12.3918	10.3432	14.2973
NM_001002894	Nlrp14	55.7164	58.0313	52.7106	66.2101
NM_001002895	AI413582	13.523	9.91808	13.1218	8.71135
NM_001002896	Bfsp2	0.226978	0.931411	0.46021	0.729701
NM_001002897	Atg9b	0.705891	0.704012	0.635305	0.956836
NM_001002898	Sirpb1a	0.35443	1.71577	0.281055	0.71173
NM_001002900	Higd1c	0.0317399	0	0.00902684	0.0538304
NM_001002927	Penk	79.2989	124.732	67.547	122.394
NM_001002929	Nup85	22.0114	4.85521	21.8834	6.15537
NM_001003393	Igfl3	0	0.0152932	0	0.0426613
NM_001003405	Try5	0.980004	3.55395	0.968869	2.36557
NM_001003664	Gm5409	0	0	0.00613098	0.0205732
NM_001003666	Zfp457	0.223996	0.249842	0.217946	0.321592
NM_001003667	Krt77	0.655271	0.777498	0.910573	0.891618
NM_001003668	Krt83	0.00408737	0.0411706	0.0291004	0.0243938
NM_001003670	Gm5414	0	0.0203516	0.00668057	0.00946006
NM_001003671	Pcdhac1	4.02361	4.65153	3.58731	4.80108
NM_001003672	Pcdhac2	3.94143	4.54526	3.5172	4.64541
NM_001003685	Ghrhr	0.0280233	0.00979976	0	0.0180696
NM_001003717	Osbpl8	6.10461	1.90693	5.94406	2.80245
NM_001003719	Ralgapa1	11.8905	6.52767	12.6145	12.8576
NM_001003815	Epb4.1l1	0.75552	1.14649	0.707838	1.25371
NM_001003817	Erbb2	0.586257	0.282582	0.622546	0.471993
NM_001003824	Kcnq2	1.1047	2.33227	1.11275	2.78357
NM_001003825	Kcnq2	1.08926	2.30446	1.11398	2.77578
NM_001003893	Masp2	5.3781	0.765941	4.6955	1.15361
NM_001003898	Tardbp	22.2793	4.64487	20.9937	6.04872
NM_001003899	Tardbp	22.2993	4.64912	21.0027	6.05325
NM_001003908	Cltc	30.9449	12.3671	30.6873	24.5036
NM_001003909	Ankib1	7.83432	2.20127	7.72932	3.45259
NM_001003910	BC030307	23.4523	25.0081	23.2746	35.8732
NM_001003911	Adamts7	0.298177	0.594039	0.330803	0.952082
NM_001003912	Arhgef11	10.4916	4.08418	10.7309	5.00703
NM_001003913	Mars	18.3161	8.25728	16.6491	8.19472
NM_001003915	Slc5a12	0.00460892	0.00296708	0.00541504	0.0120508
NM_001003916	Zc4h2	0.119106	0.0264313	0.125743	0.0432354
NM_001003917	Atg9a	79.8542	114.098	75.8423	97.5966
NM_001003918	Usp7	46.6675	44.1696	41.5369	48.1073
NM_001003919	Ddx11	11.0162	2.35563	11.6121	4.22392
NM_001003920	Brsk1	21.4933	22.818	21.492	29.1709
NM_001003933	Rtn3	38.3773	28.1359	38.1697	38.0913
NM_001003934	Rtn3	37.9431	27.8196	37.7389	37.6705
NM_001003939	BC030307	12.908	8.81115	12.2048	17.337
NM_001003947	Cyp4x1	0.00979467	0.00996119	0.00992718	0.0136136
NM_001003948	Pid1	0.0296845	0.163807	0.0526133	0.318813
NM_001003949	Tmem259	81.0489	56.7711	77.9432	62.443
NM_001003950	Rab3ip	49.093	52.8455	44.8326	48.6926
NM_001003951	Ces5a	0.819022	2.15876	1.03208	2.86006
NM_001003952	Sval3	0	0	0.00830469	0
NM_001003953	Kdm2b	18.1039	9.19639	16.986	13.095
NM_001003955	Rab11fip5	56.9746	59.4016	56.4482	65.2889
NM_001003960	Dnmt3b	1.83287	0.280221	1.73871	0.404166
NM_001003961	Dnmt3b	1.80929	0.276333	1.71564	0.398558
NM_001003963	Dnmt3b	1.82996	0.283415	1.74674	0.400985
NM_001003971	Senp7	1.44416	0.724253	1.51531	1.40173
NM_001003972	Senp7	1.67767	0.96316	1.75219	1.51802
NM_001003973	Senp7	1.78572	1.01635	1.87193	1.62012
NM_001004025	Ppp3r2	175.873	177.074	170.812	184.07
NM_001004061	Fam170a	64.8563	77.927	63.5886	83.1036
NM_001004062	Crtc1	2.84411	1.5027	2.78537	1.53629
NM_001004066	Zfp386	8.78979	4.10826	8.66099	4.3289
NM_001004139	Zfp619	0.088534	0.0268915	0.119605	0.0477505
NM_001004140	Ckap2	11.8177	1.32212	12.3191	1.87841
NM_001004141	Cyp2j11	0	0.00557603	0.00236173	0.00811491
NM_001004142	Nlrp1a	0.34438	0.400929	0.298951	0.376759
NM_001004143	Usp22	2.95118	0.454323	2.13418	0.864505
NM_001004144	Git1	167.001	249.714	152.736	212.498
NM_001004145	Nlrp4g	0	0	0.0111576	0.0193551
NM_001004147	Fbll1	0.910904	2.00291	0.79676	1.39639
NM_001004148	Slc13a5	30.6992	15.4489	29.4417	20.1236
NM_001004149	Zfp366	0	0	0.010971	0.0101937
NM_001004150	A4galt	0.0444371	0.115605	0.0924351	0.180034
NM_001004151	Rtp1	0.119151	0.420454	0.197758	0.668106
NM_001004152	Psg22	0.0935656	0.41759	0.10836	0.211286
NM_001004153	AU018091	0.573201	0.815974	0.660828	0.858481
NM_001004154	Rragb	1.20932	0.211099	0.863901	0.34316
NM_001004155	9930012K11Rik	2.11153	1.84481	2.77772	3.44954
NM_001004156	Plekhg5	1.42652	0.281059	1.12889	0.541377
NM_001004157	Scarf1	0.18862	0.185575	0.170376	0.239763
NM_001004158	Gm5142	123.833	221.933	101.626	185.158
NM_001004159	Clec4b2	0	0	0.00437508	0.00570458
NM_001004164	Gnptab	2.65026	1.82103	2.74075	3.24887
NM_001004173	Sgpp2	6.92839	1.27795	7.13356	1.97968
NM_001004174	AA467197	362.371	327.845	348.649	351.871
NM_001004176	Maml3	0.771648	0.531394	0.623315	0.714037
NM_001004177	Celsr2	3.34903	1.18623	3.30075	1.54168
NM_001004178	AA415398	0.983582	0.934703	0.939607	0.941337
NM_001004180	Fam222a	1.91919	3.16353	1.62349	2.84583
NM_001004182	Tmem178b	2.84762	5.68266	3.36741	7.54723
NM_001004184	Slc28a1	1.00671	1.21366	1.02544	1.33122
NM_001004185	Whamm	23.7619	18.4821	21.1518	18.1395
NM_001004187	2610020H08Rik	67.2527	34.7321	61.6258	49.0239
NM_001004190	Zfp560	1.5691	1.7153	1.71058	1.94106
NM_001004191	Gm5617	355.861	910.631	343.346	575.089
NM_001004192	BC048562	14.5424	55.7311	14.6951	38.5007
NM_001004193	Rhox8	3.70445	1.2642	2.88426	1.80133
NM_001004194	Nlrp4e	0.155063	0.411645	0.136946	0.497007
NM_001004293	Amigo1	0.123709	0.055286	0.147216	0.108666
NM_001004357	Cntnap2	5.91639	4.06977	5.91879	4.90858
NM_001004359	Gprasp1	2.30222	0.390546	1.71772	0.783616
NM_001004361	Tpgs2	48.642	65.0619	44.3289	56.8096
NM_001004362	2610008E11Rik	1.13038	0.238926	1.11272	0.33791
NM_001004363	Nuak1	0.160783	0.168728	0.168383	0.162501
NM_001004364	Asap2	0.295454	0.178023	0.272022	0.207294
NM_001004365	Actr3b	0.619076	0.199442	0.596501	0.355255
NM_001004366	Scube3	1.67414	2.04059	1.59627	2.06963
NM_001004367	Cxxc4	0.0182792	0.0133994	0.01409	0.0201724
NM_001004435	Pik3r6	3.08893	1.80645	2.96035	1.891
NM_001004436	Wapal	39.5819	26.0959	40.8225	42.7576
NM_001004455	Cys1	0.0522896	0.0660454	0.0351335	0.053802
NM_001004468	Tacc2	0.448643	0.0884712	0.313294	0.152048
NM_001004721	Pigu	13.5714	6.18699	12.8555	8.76858
NM_001004761	Gpr158	0.0773809	0.180029	0.0668631	0.150681
NM_001004762	Pla2g4c	0.166856	0.0820435	0.129912	0.145854
NM_001005223	Znhit3	68.0847	44.1126	71.7829	58.0065
NM_001005225	Olfr1197	0.00849755	0.0114117	0	0
NM_001005227	Olfr1200	0.00794281	0	0.0104465	0.0117816
NM_001005230	Olfr1024	0.0151698	0	0	0
NM_001005232	Dbx1	0	0	0.0106722	0.0163352
NM_001005247	Hps5	9.85234	4.39583	9.3147	6.19478
NM_001005248	Hps5	9.90177	4.41789	9.36144	6.22587
NM_001005331	Eif4g1	21.5209	49.4645	22.2158	34.195
NM_001005341	Ypel2	0.684616	0.488824	0.517223	0.857003
NM_001005342	Ypel4	1.14298	3.03032	1.03526	3.41015
NM_001005343	Sp9	0.073853	0.0152859	0.0647203	0.0463605
NM_001005358	Zfp960	2.47169	1.46602	2.36733	2.31485
NM_001005370	Spin2	0.135271	0.0115957	0.0824662	0.0483493
NM_001005371	Gm13084	0	0.00297245	0.00503592	0.00278552
NM_001005385	Gprasp1	2.34959	0.402616	1.74429	0.791255
NM_001005419	Ado	9.04406	7.26544	8.27408	7.93966
NM_001005420	Ppp1r26	4.64387	2.41197	4.67722	3.64247
NM_001005421	Amica1	0.0121457	0.0268681	0.0276341	0.035669
NM_001005422	Stmnd1	0	0.0168593	0.0480228	0.0285801
NM_001005423	Mreg	12.2126	1.84703	12.4779	2.07015
NM_001005424	Gm996	0.0202097	0.0206837	0.0304989	0.0182116
NM_001005425	Zfp663	0.0091878	0.0167114	0.015788	0.0296509
NM_001005426	Zcwpw1	13.2917	3.65856	11.158	4.72134
NM_001005475	Iqsec2	0.405291	0.459432	0.313999	0.538828
NM_001005477	Barhl2	0.274277	0.312878	0.299932	0.272501
NM_001005485	Olfr111	0.0286783	0	0	0.0154289
NM_001005488	Olfr467	0	0.0117091	0.00991874	0.0239056
NM_001005506	Txlna	8.71003	2.98287	9.5835	5.4108
NM_001005507	Smg7	21.7184	26.1034	21.9512	28.231
NM_001005508	Arhgap30	2.45615	3.92665	2.36737	2.95642
NM_001005509	Eif2a	5.38765	2.50733	5.52234	3.8632
NM_001005510	Syne2	3.58495	2.18238	3.82638	5.45527
NM_001005511	Lmtk3	0.442764	1.18043	0.474039	0.848719
NM_001005520	Olfr231	0	0	0	0.045118
NM_001005524	Olfr194	0	0.27837	0.136373	0.438108
NM_001005525	Rsrc2	30.8	16.5817	27.4367	18.9265
NM_001005568	Olfr1281	0.244418	0.333605	0.510872	0.509192
NM_001005569	Olfr366	0	0	0.0155009	0
NM_001005570	Olfr707	0.00807742	0.0311835	0.0289326	0.0404157
NM_001005605	Aebp2	5.62726	1.77904	5.84531	2.2346
NM_001005608	Itgb4	0.213333	0.115335	0.230439	0.22343
NM_001005740	Phactr1	0.902168	6.07272	0.894356	2.14582
NM_001005748	Phactr1	1.13386	8.37685	1.16406	2.94677
NM_001005767	Parl	34.0347	32.2048	31.0753	35.2961
NM_001005784	Inadl	0.722957	0.753681	1.22235	1.65619
NM_001005787	Inadl	0.595688	1.15088	1.14977	1.68319
NM_001005788	Zfp69	1.09104	0.900417	0.858857	0.994688
NM_001005846	Mcoln2	0.0759729	0.312012	0.0627811	0.221739
NM_001005847	Aga	4.42541	1.30387	3.91787	1.78545
NM_001005854	Gm609	0.431809	1.091	0.240918	0.501912
NM_001005858	I830012O16Rik	0.0766868	0.108384	0.0791912	0.148579
NM_001005859	Rpl34	238.236	240.598	236.915	222.105
NM_001005860	Clec4a4	0.106672	0.210438	0.200395	0.442716
NM_001005863	Mtus1	1.01458	0.63458	0.890007	0.679082
NM_001005864	Mtus1	1.49136	0.974607	1.29187	1.00902
NM_001005865	Mtus1	1.54184	1.24376	1.37859	1.20118
NM_001005866	Kdm2b	18.6469	9.40886	17.5093	13.4448
NM_001005867	Zmiz2	62.2982	64.6668	63.7845	58.5708
NM_001005868	Erbb2ip	4.43149	2.41123	4.37864	4.93476
NM_001005916	Zbtb9	12.4731	5.14805	13.6682	9.91094
NM_001006664	Epb4.1l1	0.762427	1.15626	0.717853	1.27002
NM_001006668	Kcnq2	1.11815	2.36068	1.12452	2.81228
NM_001006669	Kcnq2	1.11881	2.37081	1.14466	2.8566
NM_001006674	Kcnq2	0.914758	1.71724	0.841596	2.24682
NM_001006675	Kcnq2	0.762831	1.38073	0.684553	1.74937
NM_001006676	Kcnq2	0.607998	1.04402	0.519799	1.36281
NM_001006677	Kcnq2	0.542617	0.940158	0.470571	1.24802
NM_001006678	Kcnq2	0.663912	1.27986	0.533877	1.50276
NM_001006679	Kcnq2	0.510616	0.981173	0.420971	1.14884
NM_001006680	Kcnq2	0.386473	0.759056	0.32261	0.889216
NM_001007077	Gm13023	0.00842966	0.00293364	0.0117761	0.0133462
NM_001007154	Phactr3	2.93378	1.73769	2.73231	1.79381
NM_001007220	Adam22	1.30297	1.33702	1.50418	2.27148
NM_001007221	Adam22	1.33828	1.36824	1.52998	2.34007
NM_001007222	Tdpoz2	0	0.00896768	0.00797831	0.00882608
NM_001007223	Clec3a	0.334528	0.235065	0.227433	0.26095
NM_001007266	Taar2	0.0146344	0.0052863	0	0
NM_001007268	Dusp13	41.4018	118.02	36.2869	90.5467
NM_001007460	Zdhhc23	0.621474	0.0515975	0.48762	0.117724
NM_001007461	Gsdma3	0.00505317	0.0573196	0.032048	0.0662199
NM_001007462	Pabpn1l	0.0341063	0.0136888	0.0165939	0.0378493
NM_001007463	Spag8	45.3446	46.1971	43.2665	47.6442
NM_001007465	Rffl	18.5576	46.5223	15.5023	22.9363
NM_001007472	Noto	0.0730667	0.0478936	0.0632743	0.0773679
NM_001007567	Slc7a6os	14.391	9.35965	14.5858	10.0352
NM_001007568	Zfp251	6.70149	2.07862	6.39662	2.39795
NM_001007569	Pnmal1	27.8221	3.66354	27.0149	3.9162
NM_001007570	Slc25a42	0.891516	0.277012	0.882012	0.429581
NM_001007571	D8Ertd738e	69.6049	72.3445	65.9945	62.5797
NM_001007572	Trpv5	0.0234006	0.116964	0.0795021	0.129018
NM_001007573	Maneal	0.0768055	0.0650858	0.125335	0.0836661
NM_001007574	A830010M20Rik	5.59538	1.79614	5.79983	3.7801
NM_001007575	Zfp58	3.35993	6.10279	3.72076	8.19985
NM_001007576	Gucy2f	0.0195127	0.0209598	0.0240292	0.0317444
NM_001007577	Tceanc	0.151854	0.0670156	0.133161	0.11731
NM_001007578	Armcx6	0.142732	0.0948436	0.0996085	0.117236
NM_001007579	BC080695	0.00763689	0.00256397	0.00434387	0.0254875
NM_001007580	Fndc3c1	0.498815	0.705415	0.40441	0.87338
NM_001007581	2810408M09Rik	3.2637	4.33972	3.1643	2.60743
NM_001007582	AY761184	0.0149271	0.0391553	0	0.0202117
NM_001007583	Best3	0.153438	0.224077	0.106513	0.142507
NM_001007584	Gm11541	0	0.0706899	0.00900001	0.0304777
NM_001007589	Akirin2	81.8522	92.7545	76.5189	100.941
NM_001007596	Rtn1	12.7764	17.2106	13.0306	19.8191
NM_001008230	Rtp2	0.00307394	0.0515417	0.0353644	0.106317
NM_001008231	Daam2	5.64235	0.695325	4.21998	1.48526
NM_001008232	Asap3	0.268815	1.73095	0.294044	0.567288
NM_001008233	Plekhn1	17.9653	12.3267	16.8615	11.2624
NM_001008238	Bnip2	7.358	2.98687	7.05399	4.00077
NM_001008419	Aox3l1	0.13097	0.0898632	0.212522	0.211696
NM_001008420	Cdh12	0.312121	0.575302	0.898043	0.847125
NM_001008421	Nol10	4.17438	1.50776	3.93139	2.27518
NM_001008422	Scaf1	16.3625	6.17517	15.6417	8.7283
NM_001008423	Ccdc177	0.139574	0.243218	0.133716	0.269309
NM_001008424	Cdsn	4.39551	3.56759	4.48471	3.84684
NM_001008425	Thoc6	10.3314	3.92941	9.92692	3.82702
NM_001008426	Gm5531	0.0951468	0.0707517	0.111788	0.112661
NM_001008427	Gm5595	0.657773	0.181163	0.544123	0.205506
NM_001008428	Fbxw20	0.0148184	0.146504	0.0670926	0.216176
NM_001008429	Taar3	0	0.0175062	0.0102339	0.0374166
NM_001008497	P2ry14	0.0665606	0.131005	0.0620596	0.0479116
NM_001008498	Wdr34	52.7951	21.6292	53.3501	32.3336
NM_001008499	Taar4	0.014298	0	0.0387322	0
NM_001008501	Zfp760	0.0815226	0.0249433	0.0821612	0.0550659
NM_001008502	Bbs12	1.25359	1.81115	1.60914	2.84389
NM_001008506	Zc3h14	159.191	98.5524	142.998	114.39
NM_001008533	Adora1	1.86135	0.244597	1.54415	0.546092
NM_001008542	Mxi1	13.0475	9.74313	12.4601	12.3843
NM_001008543	Mxi1	13.849	10.3594	13.225	13.1654
NM_001008545	Tardbp	22.2375	4.63518	20.9605	6.03948
NM_001008546	Tardbp	22.271	4.63801	20.9079	6.03323
NM_001008547	1700001J03Rik	83.8804	209.387	72.9329	187.285
NM_001008548	Pde2a	4.10902	5.20414	4.22876	7.55473
NM_001008549	Zfp658	0.054991	0.0371258	0.0471249	0.0571305
NM_001008550	Zfyve26	2.71405	1.25355	2.5851	1.74166
NM_001008700	Il4ra	0.152968	0.385332	0.15042	0.269085
NM_001008702	Dab2	0.148704	0.308252	0.114014	0.582608
NM_001008705	Bud31	80.8325	86.054	80.0675	85.442
NM_001008706	Calm5	0.0438808	0.096153	0.109006	0.19491
NM_001008785	Kbtbd8	4.64041	0.687319	4.8182	1.0305
NM_001008791	Whrn	6.19229	6.08591	5.45478	6.60227
NM_001008792	Whrn	6.21833	6.11013	5.48164	6.62571
NM_001008793	Whrn	6.24134	6.13274	5.49902	6.65023
NM_001008973	Tmem232	39.2375	47.3359	37.5159	60.5506
NM_001009544	4921501E09Rik	5.71294	9.55007	7.11677	17.0585
NM_001009545	Adam6b	5.97307	18.4689	6.67322	15.7737
NM_001009546	Naaladl1	2.44679	0.89078	2.29449	1.18147
NM_001009547	Adam26b	4.39659	9.20711	3.84768	9.16468
NM_001009548	Adam20	14.8578	28.7449	12.4544	27.5606
NM_001009549	Zfp36l3	0.135511	0.371243	0.138357	0.372907
NM_001009550	Mup21	0.010636	0.0245637	0.0503421	0.0401557
NM_001009573	Unc13d	1.44121	0.928857	1.27576	1.20787
NM_001009574	Taar5	0	0	0.0104156	0
NM_001009575	Armcx5	0.929078	0.413092	0.828336	0.773108
NM_001009818	2011-09-01	0.452221	0.279406	0.329163	0.263186
NM_001009819	A3galt2	0.0370648	0.00676766	0.0142266	0.0275686
NM_001009927	Smcr7	3.25374	0.560983	3.28372	0.589526
NM_001009929	Brsk2	6.89472	12.6254	6.20962	11.2548
NM_001009930	Brsk2	6.64582	12.1458	5.99421	11.0089
NM_001009935	Txnip	15.9937	3.7741	14.5522	6.80355
NM_001009940	Il19	0.00729574	0	0.0108339	0.00987865
NM_001009947	Dock11	0.207289	0.0701558	0.192852	0.107966
NM_001009948	Nrsn2	0.49859	0.100001	0.819182	0.236168
NM_001009949	Slc25a51	1.98653	0.554163	2.32701	1.01827
NM_001009950	Slc38a8	0.0853581	0.334396	0.0919296	0.207513
NM_001009951	Cep44	22.6308	11.4664	21.9237	16.3704
NM_001009952	Scgb2b20	0.49018	0.515668	0.406901	0.359189
NM_001009978	Pde1a	37.2627	107.944	34.2453	69.1523
NM_001009979	Pde1a	36.6534	106.238	33.6904	68.0514
NM_001010825	Ficd	0.948806	0.985339	1.04584	0.575734
NM_001010826	Kctd14	1.17416	0.316929	1.27357	0.638212
NM_001010827	Taar7b	0	0.00905474	0	0
NM_001010828	Taar6	0	0	0.0152622	0.0114751
NM_001010829	Taar7a	0	0.00452737	0	0
NM_001010830	Taar8a	0.00721115	0	0.0176525	0.0212725
NM_001010831	Taar9	0	0.00465709	0.00504366	0.0368805
NM_001010833	Mdc1	58.1854	9.74202	57.5132	18.3248
NM_001010834	Slc10a5	0.0490071	0.0931815	0.0830996	0.0653468
NM_001010835	Taar7e	0	0	0.00848205	0.0149131
NM_001010836	Ppp1r13l	38.9143	31.3709	34.0156	34.7386
NM_001010837	Taar8b	0.0144223	0	0	0.0115084
NM_001010838	Taar7d	0	0	0.00848205	0
NM_001010839	Taar7f	0	0.0150196	0.0254461	0.0242965
NM_001010840	Taar8c	0.0134599	0	0.0082373	0.00992652
NM_001010930	Mrps33	13.2194	5.87165	13.4357	6.11456
NM_001010937	Gjb6	0.165049	0.0194806	0.159617	0.070385
NM_001010941	Gpr12	0.00650481	0.00436778	0.0183828	0.0141771
NM_001010973	Hrh2	0.184341	0.512493	0.141837	0.358134
NM_001011517	Olfr1193	0	0.00509506	0	0.0309124
NM_001011518	Olfr94	0	0	0.00909684	0.0051297
NM_001011520	Olfr310	0	0	0.0126643	0.00466999
NM_001011523	Olfr913	0	0	0	0.00792617
NM_001011524	Olfr1418	0.0389944	0.0102287	0.00477281	0.0560086
NM_001011525	Olfr1415	0.00857926	0	0	0.0127256
NM_001011527	Olfr503	0	0.00452346	0.00939832	0.010397
NM_001011528	Olfr456	0.0736394	0.0817125	0.0162328	0.0466606
NM_001011529	Olfr1251	0.0155978	0	0	0.00622318
NM_001011530	Olfr723	0.0228203	0.0509343	0.0150388	0.0562847
NM_001011531	Olfr329-ps	0.0234006	0.019973	0.0434385	0.0784081
NM_001011532	Olfr1037	0.0209101	0.0269226	0.0318835	0.0275745
NM_001011533	Olfr688	0.00831282	0.0100952	0.0218663	0.0593756
NM_001011534	Olfr988	0.00802531	0.00579787	0.00982276	0.00503841
NM_001011535	Olfr1182	0	0.0211967	0.00775481	0.0101113
NM_001011536	Olfr566	0.00844394	0	0	0
NM_001011542	Olfr1532-ps1	0.00807742	0.0311835	0.0289326	0.0423694
NM_001011662	Olfr180	0.0557573	0.0641421	0.0602346	0.130159
NM_001011684	Nms	0.0154782	0.0703313	0.0309402	0.0405511
NM_001011687	Rnase13	0.15325	0.278444	0.130083	0.521454
NM_001011707	Cyp2c66	0.105254	0.221619	0.106551	0.198197
NM_001011721	Olfr102	0.00726732	0.0599267	0.0412701	0.011598
NM_001011732	Xkr7	0.0914421	0.718747	0.0846864	0.269073
NM_001011733	Olfr288	0.0258976	0.068969	0.0286181	0.0839345
NM_001011735	Olfr1066	0	0	0	0.022593
NM_001011736	Olfr205	0.00813021	0	0	0
NM_001011737	Olfr1357	0.0138451	0.0235683	0.0282134	0.0259643
NM_001011738	Olfr744	0	0.0100329	0.00469916	0.0200384
NM_001011739	Olfr885	0	0	0.00982276	0
NM_001011741	Olfr1386	0.0198498	0.0307489	0.0289771	0.0700414
NM_001011742	Olfr479	0.0303396	0	0	0
NM_001011743	Olfr324	0.0214711	0.0256805	0.0256968	0.0369825
NM_001011749	Olfr704	0	0.00927596	0	0.0098855
NM_001011750	Olfr294	0.0074043	0	0	0.00929707
NM_001011752	Olfr293	0	0	0	0.0117816
NM_001011753	Olfr115	0.0300042	0.0560539	0.00918107	0.0409648
NM_001011754	Olfr735	0.014016	0.167141	0.048104	0.175137
NM_001011755	Olfr671	0	0.011448	0	0
NM_001011756	Olfr948	0	0	0.0236417	0
NM_001011757	Olfr663	0.0144223	0	0	0
NM_001011759	Olfr1031	0	0	0	0.00499795
NM_001011760	Olfr314	0.0689967	0.396673	0.130179	0.300012
NM_001011767	Olfr299	0	0	0	0.0154351
NM_001011769	Olfr317	0.314411	0.977088	0.423229	1.33362
NM_001011770	Olfr332	0.0046618	0.0101037	0.00570591	0.00743983
NM_001011771	Olfr1089	0	0.00520938	0.013922	0.0063628
NM_001011773	Olfr1287	0.117527	0.0824548	0.156799	0.0738599
NM_001011774	Olfr1028	0.0229647	0	0	0.0155475
NM_001011775	Olfr1419	0	0.0189706	0.0307018	0.019585
NM_001011776	Olfr527	0	0	0	0.00510428
NM_001011777	Olfr1042	0	0	0	0.0108579
NM_001011778	Olfr285	0	0.0193183	0.0230897	0.0124075
NM_001011779	Olfr286	0.0162122	0.0323341	0.0387861	0.0574472
NM_001011780	Olfr287	0.0171288	0.034114	0.0166356	0.039924
NM_001011782	Olfr543	0.164535	0.0364122	0.28166	0.0788606
NM_001011784	Olfr1039	0	0	0	0.0353419
NM_001011785	Olfr987	0.0160506	0.0115957	0.0147341	0.0256154
NM_001011787	Olfr1307	0	0.0057423	0	0.0424747
NM_001011789	Olfr222	0	0.0101901	0.0233622	0
NM_001011790	Olfr1382	0.034317	0.052212	0.0105217	0.0443316
NM_001011791	Olfr193	0.0345384	0.18962	0.112179	0.312837
NM_001011792	Olfr207	0	0	0.00497558	0.0110086
NM_001011793	Olfr598	0.015549	0	0	0.0114672
NM_001011794	Olfr1322	0	0	0.00979117	0
NM_001011795	Olfr1275	0.181503	0.0744648	0.198194	0.209886
NM_001011796	Olfr1249	0	0	0	0.00622318
NM_001011797	Olfr782	0	0	0.00483342	0.0252088
NM_001011798	Olfr884	0	0	0.0113564	0.0128077
NM_001011800	Olfr212	0.648589	1.19348	0.831345	1.52705
NM_001011801	Olfr213	0	0.0302935	0.015375	0.0313547
NM_001011802	Olfr1318	0	0.0185009	0	0.019022
NM_001011803	Olfr1306	0	0	0	0.00634247
NM_001011804	Olfr1211	0	0	0	0.0107969
NM_001011805	Olfr1385	0.0166599	0.0625988	0.0452196	0.0952441
NM_001011807	Olfr191	0.050589	0.145377	0.093817	0.276231
NM_001011808	Olfr198	0	0.158855	0.12361	0.213306
NM_001011812	Olfr951	0	0	0.00966684	0.0126044
NM_001011813	Olfr93	0.0317936	0.152227	0.0138775	0.163048
NM_001011814	Olfr524	0	0.0112686	0	0.0316798
NM_001011815	Olfr533	0	0.0101266	0.00474308	0.0157412
NM_001011818	Olfr316	1.9934	0.55479	2.51372	0.859257
NM_001011819	Olfr312	0.0161026	0.0512364	0.0254503	0.0669615
NM_001011820	Olfr1359	0	0.011448	0	0
NM_001011821	Olfr804	0	0	0.00483342	0
NM_001011822	Olfr787	0.164399	0.200201	0.197874	0.278004
NM_001011823	Olfr834	0.00855185	0.0103855	0	0.0240175
NM_001011824	Olfr832	0.0403454	0.0202606	0.0329831	0.0307511
NM_001011825	Olfr1105	0	0	0.0217356	0.00499012
NM_001011826	Olfr967	0.015999	0	0.0113199	0.0127665
NM_001011827	Olfr963	0.0159477	0	0	0
NM_001011828	Olfr304	0.0223459	0.00486624	0	0.0118874
NM_001011829	Olfr761	0.167662	1.52599	0.392839	0.955829
NM_001011830	Olfr119	0	0.0156593	0	0.00453604
NM_001011831	Olfr1500	0	0	0	0.0445396
NM_001011833	Olfr1137	0.0079995	0.00471255	0	0
NM_001011836	Olfr1129	0.00789792	0	0	0.0288235
NM_001011837	Olfr748	0	0	0.0114301	0.00644544
NM_001011839	Olfr1437	0	0.00519273	0	0.00538118
NM_001011840	Olfr1463	0	0	0	0.00638326
NM_001011842	Olfr1474	0.0157958	0	0	0
NM_001011845	Olfr597	0	0	0	0.00628226
NM_001011846	Olfr517	0	0.0594878	0.00966684	0.0700734
NM_001011848	Olfr675	0	0	0	0.00632227
NM_001011849	Olfr792	0.0159477	0.0187898	0.0336462	0.0335347
NM_001011850	Olfr1505	0	0	0.0205536	0.00626244
NM_001011851	Olfr412	0	0.0322555	0.0112475	0.0261238
NM_001011852	Olfr1029	0.0281377	0	0.0199085	0.0190497
NM_001011853	Olfr1425	0	0	0.0167208	0.0298853
NM_001011854	Olfr605	0	0.0106667	0.00903577	0
NM_001011855	Olfr169	0.0737138	0.0403922	0.0668637	0.0382953
NM_001011856	Olfr1331	0	0	0.0143635	0.0111544
NM_001011857	Olfr685	0	0	0.00480293	0.0125249
NM_001011858	Olfr504	0	0	0	0.0105599
NM_001011859	Olfr965	0	0	0.19345	0.372481
NM_001011860	Olfr1222	0	0	0.0243995	0.0200245
NM_001011861	Olfr331	0.008391	0.0311867	0.0321627	0.116331
NM_001011862	Olfr699	0.0241401	0.0981923	0.0055528	0.0880046
NM_001011864	Olfr917	0	0.00579787	0	0.0192116
NM_001011865	Olfr624	0	0.0285265	0.00985455	0
NM_001011866	Olfr309	0.0328164	0.0116333	0.022017	0.026462
NM_001011867	Olfr538	0	0.00577923	0.0113199	0.0676786
NM_001011868	Olfr1178	0	0	0	0.010397
NM_001011869	Olfr452	0	0.00565202	0.0239391	0
NM_001011870	Olfr1329	0.0402169	0.0321528	0.0242441	0.137869
NM_001011871	Olfr506	0	0	0	0.0063022
NM_001011872	Olfr1034	0	0.0620707	0.0525993	0.0941461
NM_001011873	Xkr9	0.0116254	0.061684	0	0.00524707
NM_001011874	Xkr4	0.00616142	0.00912864	0.00900594	0.014494
NM_001011875	Rnase12	0.0294686	0.143554	0	0
NM_001011876	Ang6	0	0.014381	0.0393818	0.0166823
NM_001011877	Rnase11	0	0	0.0310886	0.00708686
NM_001012236	Trex1	2.23912	0.760006	1.64626	0.908077
NM_001012265	Olfr857	0.0160506	0	0.0147341	0
NM_001012266	Olfr835	0.00797386	0	0.0048799	0.00539843
NM_001012269	Olfr1513	0	0.011448	0.0339417	0.0367687
NM_001012273	Birc5	20.3457	16.5154	19.4841	19.3526
NM_001012305	Slc39a12	0.522783	1.05283	0.268148	0.746101
NM_001012306	Hsd3b3	0.216782	0.0455919	0.0908595	0.085476
NM_001012307	Defa23	0	0	0.0109272	0
NM_001012309	Ccdc55	13.9939	16.4279	12.6922	21.5356
NM_001012310	Slc25a47	0.865513	2.81387	1.19973	3.48561
NM_001012311	Pgbd1	4.23384	1.87774	4.53162	2.51182
NM_001012322	Sctr	0.176412	0.559664	0.292969	0.723248
NM_001012323	Mup20	0	0.0060858	0.0162707	0.033165
NM_001012324	Ecm2	1.08453	1.2773	1.06782	1.22432
NM_001012325	Zfp708	0.825289	1.46925	1.08082	2.36847
NM_001012330	Zbtb18	24.1577	5.36539	24.4029	7.61092
NM_001012335	Mdk	1.2547	1.4553	1.63247	2.61718
NM_001012336	Mdk	1.34983	1.52593	1.72718	2.73188
NM_001012363	Slc2a9	0.0505821	0.0837845	0.0897472	0.14397
NM_001012392	Bpifb1	0.250048	0.0663666	0.296834	0.119135
NM_001012396	Ptpla	37.7762	21.7877	37.1828	25.1542
NM_001012400	AU022252	6.64384	6.63532	6.4398	6.51041
NM_001012401	Hspb6	34.0694	16.3028	31.9138	18.259
NM_001012402	Hs3st6	0.051728	0.0292761	0.101265	0.0334098
NM_001012434	Kctd14	1.15763	0.312468	1.25564	0.629227
NM_001012448	Zfp708	0.832682	1.54315	1.12372	2.46872
NM_001012449	Zfp708	0.851388	1.519	1.11286	2.44015
NM_001012450	Ankrd6	0.403505	0.212475	0.343722	0.256562
NM_001012451	Ankrd6	0.421094	0.206484	0.362671	0.255717
NM_001012477	Cxcl12	0.0332906	0.126299	0.0479902	0.148034
NM_001012517	Fut10	0.292037	0.23803	0.301945	0.239149
NM_001012518	Ehmt1	1.01951	0.278391	0.898906	0.406253
NM_001012520	Klri1	0	0.00581859	0	0.0191664
NM_001012623	Rims1	0.0336218	0.0164309	0.0534481	0.0241222
NM_001012624	Rims1	0.0336218	0.0164309	0.0534481	0.0241222
NM_001012625	Rims1	0.0336218	0.0164309	0.0534481	0.0241222
NM_001012638	Acd	27.2603	23.1726	25.8937	25.8015
NM_001012640	AY761185	0	0.0221894	0	0.00964141
NM_001012667	Smim19	4.70998	1.99943	3.93618	1.92044
NM_001012704	Wfdc13	0.0651816	0.0774206	0.0432312	0.0675192
NM_001012723	Wfdc16	0.0337951	0.0344028	0.0141322	0.0598769
NM_001012725	Wfdc6b	1.48969	0.491936	1.04538	0.819926
NM_001012726	Aym1	4.17405	2.17802	5.10483	2.66531
NM_001012765	Adcy5	0.142551	0.361131	0.152081	0.34355
NM_001012766	Ear12	0.210812	0.0850104	0.180295	0.109555
NM_001013012	Zfp787	9.35104	4.76983	10.0896	7.09484
NM_001013013	Dhrs7c	0	0.0174178	0	0.0128331
NM_001013019	Lrrn4cl	0.291249	0.103076	0.232738	0.212387
NM_001013022	Odf3b	1.34971	32.6209	3.96876	7.76217
NM_001013023	Mterf	4.26012	1.37171	3.85041	2.26028
NM_001013024	Usp13	0.015181	0.0188792	0.0431838	0.031913
NM_001013025	Tgfbrap1	2.1317	1.20383	2.42745	1.89646
NM_001013026	Ttf2	2.22529	0.41016	2.08221	0.578952
NM_001013028	AI597468	4.50839	2.75127	4.59171	4.31056
NM_001013256	Ctc1	10.5276	6.42352	10.2947	9.22825
NM_001013360	Npcd	1.00965	4.93109	1.24225	2.41388
NM_001013362	Npcd	1.01259	4.64334	1.21645	2.27687
NM_001013365	Osm	0	0.0148774	0.0262171	0.0478545
NM_001013366	Wdr91	1.47221	0.305012	1.56317	0.481671
NM_001013367	Prkaa1	7.26139	6.7124	7.44677	6.34527
NM_001013368	E2f8	5.94198	2.6818	5.71747	3.92087
NM_001013369	Pfdn4	15.2074	4.47746	15.353	5.41278
NM_001013370	Sesn1	5.7365	1.53054	5.0813	2.48714
NM_001013371	Dtx3l	0.428168	0.407895	0.521214	0.521876
NM_001013372	Nrp	12.5892	12.3169	11.6659	10.7975
NM_001013373	Tmprss13	0.151059	0.565246	0.230456	0.2879
NM_001013374	Lman2l	7.23543	9.51471	7.21222	11.7892
NM_001013375	Utp18	40.008	25.3201	37.6804	31.0149
NM_001013376	Rpp38	22.7064	20.0417	22.0746	23.511
NM_001013377	Arhgef39	10.6964	4.68972	9.40414	6.05945
NM_001013378	Uspl1	23.2034	19.0809	22.3986	22.9861
NM_001013379	Zfp930	0.251478	0.136509	0.24295	0.201897
NM_001013380	Dync1li2	41.6875	24.5961	41.0239	28.6163
NM_001013381	Rsad1	0.782739	0.120332	0.599439	0.22233
NM_001013382	Lrrc52	10.1079	27.4615	9.37139	23.8173
NM_001013384	Podnl1	0.0295232	0.0519805	0.0236738	0.0764039
NM_001013385	Grm4	0.0858363	0.04535	0.0817307	0.0591876
NM_001013386	Rasl10b	0.201404	0.0969567	0.101334	0.118107
NM_001013387	Zfp182	0.0589345	0.0332651	0.0752478	0.0606357
NM_001013389	Mrs2	23.661	18.8601	22.6142	21.6548
NM_001013390	Scn4b	0.0213703	0.0254584	0.00894602	0.0352367
NM_001013391	Cpsf6	5.52302	2.22757	5.50668	3.30726
NM_001013393	Gm11487	0	0	0.00345244	0.00736104
NM_001013405	Tcaim	5.67721	1.4206	6.13663	2.50075
NM_001013411	Nkain2	0.165632	0.209742	0.105422	0.158926
NM_001013412	Ccl26	0.113903	0.232136	0.127874	0.195092
NM_001013414	Neurl4	24.4956	14.8666	23.6662	20.0088
NM_001013441	Ric8b	0.808862	0.186635	0.739044	0.292946
NM_001013575	Olfr112	1.76849	4.77605	1.84466	4.79449
NM_001013577	Inip	4.3542	1.42694	4.98036	3.20743
NM_001013578	Thoc7	106.309	37.7902	114.447	56.3139
NM_001013580	Pard3	0.185954	0.417458	0.201933	0.279386
NM_001013581	Pard3	0.354778	0.794423	0.377669	0.547691
NM_001013607	Vmo1	0.264724	0.381657	0.203726	0.260093
NM_001013608	Ercc6l2	4.58959	2.94062	4.63022	3.10664
NM_001013609	Tex24	8.17639	22.2714	9.69001	27.6131
NM_001013616	Trim6	0.677534	0.0453544	0.588002	0.14652
NM_001013741	Ddn	0.00828541	0.0118815	0.0388573	0.0122494
NM_001013745	Zfp57	9.10055	17.7329	9.13815	21.287
NM_001013749	Tmem151b	16.1306	23.0721	14.6935	24.6675
NM_001013750	Gm597	4.96425	6.85507	6.39636	7.25402
NM_001013751	Syna	0.812773	1.71387	0.99256	2.85751
NM_001013753	Pcdh17	0.160484	0.873288	0.279131	0.364611
NM_001013755	5730409E04Rik	0.375708	0.134712	0.249902	0.197461
NM_001013756	Grhl3	0.17076	0.230415	0.125502	0.28815
NM_001013757	Vwde	0.00562861	0.0038162	0.00278609	0.0108848
NM_001013758	Lingo3	0.0745846	0.0463097	0.0845165	0.115551
NM_001013759	Gas2l2	0.00760809	0.0184503	0.00931209	0.0351897
NM_001013760	Gm4937	3.61386	8.35683	3.28135	7.97372
NM_001013761	Gmnc	0.0224851	0.0470078	0.0303313	0.101836
NM_001013762	Gm4952	0	0	0.0124899	0.00755305
NM_001013764	Ces1a	0.512661	2.37785	0.447722	1.19588
NM_001013765	Zscan4c	0.181268	0.19075	0.147163	0.171037
NM_001013766	Samd3	0	0.00205802	0.00201554	0.00227312
NM_001013767	Capn11	39.888	24.1509	38.5615	33.1695
NM_001013769	Rsl1	0.925056	2.44768	1.2206	3.32621
NM_001013770	Lipo1	3.46946	1.80843	3.49574	2.80912
NM_001013771	Gm973	27.2344	31.8928	25.3492	32.7882
NM_001013773	Nxpe5	0.0598228	0.0530755	0.0449762	0.0905159
NM_001013774	Kpna7	2.04939	1.14808	1.9611	0.86425
NM_001013776	Fbxw24	0.232635	0.137384	0.180421	0.170595
NM_001013777	Zfp488	8.13631	10.6421	10.5211	15.8948
NM_001013778	Tvp23a	3.37671	2.65373	3.14032	2.37162
NM_001013779	Aim2	0.0305355	0.0912033	0.0307147	0.091233
NM_001013780	Slc25a34	0.219487	0.298137	0.214195	0.310076
NM_001013783	Fam71b	11.672	72.0506	11.4317	23.913
NM_001013784	E130309D14Rik	0.426006	0.616733	0.398802	0.762179
NM_001013785	Akr1c19	0.440268	1.02016	0.305761	0.891065
NM_001013786	Zscan26	1.96002	1.36864	2.23883	1.74914
NM_001013787	Vmn1r209	0.0158968	0.0166773	0.00972861	0.0497503
NM_001013792	Fam105b	8.53971	4.94285	7.63082	5.63491
NM_001013797	Spink6	0	0	0	0.0101458
NM_001013799	Mettl21c	0.0924732	0.105914	0.0763004	0.121405
NM_001013802	Macrod2	12.0352	9.87036	12.1334	9.80095
NM_001013804	Flg2	0.0127962	0.00070291	0.0245235	0.0244183
NM_001013806	Ankrd13c	12.7945	13.8761	13.2099	18.7405
NM_001013810	Gm5591	3.97792	7.17274	4.09776	12.5344
NM_001013811	Fam169b	0.404386	0.259887	0.406097	0.284513
NM_001013813	Maml2	0.137651	0.108989	0.185706	0.203933
NM_001013814	Amt	3.43642	2.4355	3.5464	2.93091
NM_001013816	Gm5622	9.99262	4.20402	10.4752	4.21495
NM_001013817	Sp140	0.344189	0.538909	0.348247	0.472381
NM_001013820	Slc22a28	0.214783	0.136536	0.171456	0.0739893
NM_001013823	Krtap4-16	0.00784809	0	0	0
NM_001013824	Gm5662	0.0208746	0.0336921	0.0191896	0.0483781
NM_001013826	Dupd1	4.24875	3.27907	3.34281	2.74864
NM_001013829	Shf	14.5602	17.4826	11.868	17.8657
NM_001013832	Gpr31b	0.62697	0.799883	0.414752	0.679774
NM_001013833	Prkg1	1.48854	3.65776	1.18074	3.03484
NM_001014390	Dyrk2	7.09539	13.816	4.17607	8.63707
NM_001014394	Gpr113	3.03142	6.89405	3.02015	8.97831
NM_001014395	Fbxw22	0.0220126	0.055982	0.00289513	0.0268972
NM_001014397	Gm13154	0.208264	0.148857	0.318308	0.206657
NM_001014398	Trcg1	0.0701302	0.0542979	0.107066	0.085695
NM_001014399	Abi3bp	0.0579151	0.159551	0.0692712	0.222011
NM_001014422	Abi3bp	0.0505034	0.145718	0.0604062	0.206959
NM_001014423	Abi3bp	0.0495113	0.138267	0.0596788	0.200183
NM_001014424	Abi3bp	0.049965	0.144164	0.0597621	0.204752
NM_001014761	Scn2b	0.278348	0.0975055	0.27507	0.133278
NM_001014836	4930404N11Rik	71.0564	126.928	67.1824	105.41
NM_001014900	Zmynd12	26.3993	36.0692	24.8581	36.1051
NM_001014973	Snx13	7.1646	6.26957	6.69838	7.31856
NM_001014974	Ttll4	23.6322	27.7484	21.237	34.2511
NM_001014976	Espl1	25.1134	12.1787	22.9782	18.6231
NM_001014981	Wdr7	11.7008	3.41778	11.3841	6.12941
NM_001014995	Fam189b	0.566657	0.704525	0.482953	0.675927
NM_001014996	Cenpj	6.89427	2.90084	6.33937	3.31232
NM_001014997	Gm156	0	0	0.00669733	0
NM_001015039	Zfyve28	0.485091	0.898622	0.549695	1.07944
NM_001015046	Rap1gap2	0.569126	1.32136	0.884856	2.29985
NM_001015099	G2e3	3.79401	4.116	3.72654	4.95384
NM_001015507	Vprbp	12.1469	19.2509	12.3334	16.1176
NM_001015681	E130308A19Rik	0.750678	0.344573	0.789419	0.699957
NM_001015876	Tyw1	9.17883	6.28602	9.23092	8.12565
NM_001015889	Taf9	645.492	500.674	640.728	619.811
NM_001017362	Arid3c	0.111415	0.150674	0.153498	0.21772
NM_001017393	Gm21943	6.50835	12.9654	7.85139	17.4482
NM_001017394	Gm20815	3.58569	7.2423	4.28366	9.62958
NM_001017407	Tbata	43.4597	123.496	36.3353	79.4662
NM_001017409	Tbata	40.5109	115.104	33.8941	74.076
NM_001017419	Tbata	57.736	181.193	48.7156	113.034
NM_001017422	Ear4	0	0.0115461	0.0617382	0
NM_001017426	Kdm6b	3.66486	4.25015	4.11287	6.20682
NM_001017427	Rasef	6.47617	10.1924	6.16285	11.8983
NM_001017429	Cox17	52.2931	32.9767	49.396	30.9335
NM_001017433	Tbata	54.0414	169.432	45.5875	105.763
NM_001017441	Tbata	46.1421	130.34	38.8023	84.2849
NM_001017525	Btbd11	0.0936092	0.0736801	0.130977	0.0916887
NM_001017955	Zscan18	4.46029	2.7056	4.10022	4.69178
NM_001017959	Lamp2	4.10186	6.91454	3.26362	5.53081
NM_001017966	Ddi2	3.9835	1.49248	4.071	2.39927
NM_001017968	Zdhhc18	0.484116	0.27666	0.403892	0.435383
NM_001017983	Foxred2	0.261011	0.0440773	0.212437	0.0614485
NM_001017985	C2cd3	10.9554	6.93386	10.6402	8.16685
NM_001018002	Dppa4	0.701699	0.103524	0.670411	0.127779
NM_001018013	Izumo1	23.844	67.0301	19.1916	54.3002
NM_001018019	Grxcr1	0.0498395	0.0360777	0.0566723	0.0451224
NM_001018031	Otol1	0.00690748	0	0.00634093	0.00551188
NM_001018042	Sp3	5.84134	4.06422	5.65091	4.98445
NM_001018063	Cxx1b	1.02088	0.627713	0.788412	0.682514
NM_001018079	Lce3f	0	0	0.00864274	0.00766895
NM_001018087	Ldoc1	0.00559066	0.00365242	0.00791119	0
NM_001024134	Trim15	0.0501333	0.00477136	0.0385662	0.0253475
NM_001024135	Kbtbd7	9.2725	2.65928	9.20395	2.52183
NM_001024136	Anks6	1.12725	2.32648	0.706424	1.33405
NM_001024137	Pla2g4d	1.40641	3.40462	1.22514	2.95434
NM_001024138	Gpr139	0	0	0.00440037	0.00486795
NM_001024139	Adamts15	0.0198414	0.0793372	0.0215325	0.112226
NM_001024141	Nxf3	7.04903	0.568303	6.21288	2.05135
NM_001024142	Fbxo10	0.386437	0.138064	0.334473	0.234668
NM_001024145	Pla2g4f	0.163432	0.195326	0.123843	0.221366
NM_001024147	Gm5868	0.0340926	0.0173461	0.0741875	0.00797718
NM_001024148	Ugt2a2	0	0.00212619	0	0.00868179
NM_001024205	Nufip2	7.39316	2.86655	8.09002	5.44211
NM_001024206	Trappc1	20.7629	9.52767	19.9964	9.46324
NM_001024225	Defa24	0	0.0257376	0.0155501	0
NM_001024230	Gm5431	0.0212414	0.0220675	0.0187671	0.0347256
NM_001024385	Crls1	21.8691	34.9281	19.695	30.1852
NM_001024458	Add1	7.32657	1.48483	6.38717	2.29507
NM_001024468	Bcat1	0.0727398	0.0352387	0.0597166	0.0587926
NM_001024474	Diras2	0.294721	0.0610235	0.303086	0.116894
NM_001024478	Cdhr3	0.00505488	0.0220397	0.0322355	0.03055
NM_001024504	Dcun1d2	1.75054	0.367529	1.64574	0.579293
NM_001024508	Brd9	34.0604	16.9049	33.656	19.7664
NM_001024512	Fam149b	22.4549	18.8979	22.1595	21.822
NM_001024526	Larp4	7.1568	2.16229	7.19029	4.25285
NM_001024539	Shc2	0.741654	0.206507	0.577839	0.235876
NM_001024560	Snx32	3.64424	1.49473	3.73774	1.48939
NM_001024602	Cep170b	1.66736	1.19821	1.72075	1.44265
NM_001024604	Ankrd28	7.02534	6.05442	7.39167	9.01477
NM_001024606	Pdp2	0.365041	0.0749909	0.340044	0.104799
NM_001024614	1700007G11Rik	99.1317	101.265	92.1391	109.827
NM_001024616	Rabl6	27.3788	18.8162	25.5327	22.2923
NM_001024617	Inpp4b	0.60443	1.10393	0.557231	1.11533
NM_001024618	Xirp2	0.00849512	0.0119738	0.0109939	0.0114393
NM_001024619	Tsku	0.0708743	0.0677967	0.0594556	0.0956554
NM_001024622	Pcnp	20.8944	13.6593	21.2552	14.1093
NM_001024624	Cdkl5	2.54494	6.0904	3.23694	6.81854
NM_001024626	Zfp873	0.180158	0.0246386	0.156886	0.096696
NM_001024645	Lrrc16b	0.315206	0.106716	0.280013	0.1632
NM_001024672	AB099516	0.0166256	0.00910312	0.0396918	0.0474345
NM_001024673	Ifnl2	0.317511	0.0781884	0.384699	0.132017
NM_001024698	Cpa2	1.09269	1.17936	0.751757	1.34237
NM_001024699	Zbtb45	2.12213	1.01353	1.89038	1.14348
NM_001024702	C1ql4	0	0.149303	0.101984	0.149716
NM_001024703	Mctp2	0.00416144	0.009367	0.00705121	0.0216295
NM_001024705	Prpmp5	0	0.00839879	0.00711461	0.0164442
NM_001024706	Gm5458	97.0314	168.693	105.59	214.557
NM_001024707	Lrp3	0.0622065	0.05346	0.0404213	0.0559317
NM_001024709	Krtap10-10	0	0.0112374	0.00903924	0.0334409
NM_001024712	Gm3696	4.26823	12.1663	4.60327	16.8496
NM_001024714	Cma2	0.0157625	0.0371319	0.0159757	0.0222961
NM_001024716	Triobp	9.18645	6.32371	8.25547	7.40357
NM_001024717	Gal3st3	3.71979	3.03874	4.12133	2.8968
NM_001024719	Cyp2c67	0.00437488	0.0114542	0.00803209	0.00941468
NM_001024720	Hmcn1	0.041578	0.0159611	0.034192	0.0454316
NM_001024721	BC094916	0.218664	0.0661664	0.222527	0.0773733
NM_001024726	Zfp607	2.27114	4.06085	1.96416	3.61906
NM_001024728	C330021F23Rik	8.22588	7.88036	8.23028	8.00353
NM_001024731	Gm20939	0.0490766	0.0115819	0.0600582	0.0585169
NM_001024806	Cebpz	16.4837	6.06304	15.7318	9.21517
NM_001024837	Adarb1	1.91862	3.08905	1.7668	3.52099
NM_001024841	Gm128	289.766	431.02	268.574	454.574
NM_001024842	Hoxc11	0.0326275	0.00532894	0.00577127	0.0343043
NM_001024846	Zfp62	13.4302	5.74126	13.8613	9.45784
NM_001024848	Apol7b	2.23089	6.74875	2.54634	7.38356
NM_001024849	Gm14325	0.463454	0.124415	0.433507	0.23435
NM_001024850	Rhox10	0.235563	0.196886	0.251427	0.280558
NM_001024851	Ankrd34a	0.015088	0.0162571	0.0219109	0.0521205
NM_001024853	Timm9	13.164	11.8348	13.4125	12.8575
NM_001024854	Timm9	15.7942	14.0777	16.0665	15.4045
NM_001024856	Ttbk2	20.0738	21.1709	21.0788	19.8056
NM_001024857	Ttbk2	20.1752	21.2824	21.1886	19.9075
NM_001024910	2010-09-01	74.4231	73.3792	71.9832	84.0393
NM_001024911	2010-09-01	56.175	53.1609	55.0258	60.8636
NM_001024917	N4bp2	6.33851	4.20466	7.43958	9.86018
NM_001024918	Rfx4	24.6098	17.8497	23.3777	19.7754
NM_001024919	Bod1	65.8841	53.6516	59.9819	57.094
NM_001024920	Trp53i13	20.5248	14.9425	19.357	16.171
NM_001024922	Ddx49	42.7534	55.7559	38.5064	53.3291
NM_001024926	Cyb5d2	4.30421	5.93539	4.62142	6.82012
NM_001024927	Pitpnm3	1.01076	0.49883	0.978412	0.869393
NM_001024928	Zfp667	4.49622	3.13385	4.31744	4.22317
NM_001024931	Rbfox3	0.0572434	0.06797	0.0817421	0.0730781
NM_001024932	Pilrb2	0	0.0126964	0.0142172	0.0390359
NM_001024945	Qsox1	38.5401	23.7195	36.3991	30.9661
NM_001024950	Zfp563	0.752964	0.381015	0.753103	0.591765
NM_001024952	Rc3h1	6.11739	4.43811	5.57938	5.71553
NM_001024954	Pbx4	127.522	82.7143	126.388	91.895
NM_001024955	Pik3r1	0.14889	0.165297	0.120055	0.275451
NM_001025067	Lrig2	4.00657	1.54961	4.19895	3.27245
NM_001025074	Ntrk2	0.389549	0.517063	0.391026	0.63623
NM_001025083	Rhox12	0.0331417	0.0501784	0.0112957	0.0254501
NM_001025084	Rhox1	0.219903	0.0825487	0.104101	0.151923
NM_001025085	Gm5797	73.3382	143.903	83.2111	192.463
NM_001025086	Rhox7	0.358961	0.195337	0.241482	0.269926
NM_001025093	Atf2	25.1925	18.2986	25.2512	26.508
NM_001025102	Arl14ep	10.3498	10.8658	9.26285	12.3632
NM_001025103	Efcab4a	0.323855	0.209792	0.331471	0.226321
NM_001025106	Tmem201	2.87078	0.789565	2.77128	1.00995
NM_001025156	Ccdc93	2.44171	4.98239	2.20955	3.08286
NM_001025163	Zfp78	2.47113	1.76847	2.58729	2.88699
NM_001025192	Cxadr	0.163097	0.0641592	0.186566	0.11368
NM_001025240	Gm5346	1.23303	2.80047	1.36108	3.08893
NM_001025241	Gm20747	4.45907	9.32284	5.22303	12.4173
NM_001025244	Krtap31-2	0	0.0559059	0	0.0216168
NM_001025245	Mbp	0.0485697	0.0454156	0.0535908	0.0581942
NM_001025246	Trp53i11	20.4545	13.2109	19.5218	16.6438
NM_001025250	Vegfa	0.282404	0.164285	0.243542	0.198274
NM_001025251	Mbp	0.256972	0.128078	0.215251	0.166677
NM_001025254	Mbp	0.26648	0.132817	0.223216	0.172845
NM_001025255	Mbp	0.26648	0.132817	0.221049	0.172845
NM_001025256	Mbp	0.264508	0.133101	0.228084	0.173728
NM_001025257	Vegfa	0.295063	0.172737	0.256888	0.205061
NM_001025258	Mbp	0.270718	0.13493	0.224564	0.175594
NM_001025259	Mbp	0.274902	0.138331	0.234746	0.180555
NM_001025260	Gm14484	4.52307	44.2004	8.1617	14.0567
NM_001025261	Tpd52	1.22967	0.477424	1.02214	0.857611
NM_001025262	Tpd52	1.26218	0.491364	1.05199	0.880671
NM_001025263	Tpd52	1.30568	0.504979	1.07217	0.893366
NM_001025264	Tpd52	1.31072	0.508282	1.07919	0.897167
NM_001025286	Nkain2	0.106121	0.0447942	0.0433637	0.0657023
NM_001025296	Dffa	3.751	0.591529	4.05498	0.933134
NM_001025305	Tfap2b	0.0250227	0.0290462	0.03117	0.0271368
NM_001025307	Stx3	0.669759	0.222622	0.612379	0.193686
NM_001025309	Pja2	24.0736	9.37857	24.9884	14.4248
NM_001025310	St6galnac6	1.2206	0.436967	1.01009	0.580761
NM_001025311	St6galnac6	1.24781	0.452764	1.03366	0.605441
NM_001025312	Dclre1b	1.80463	1.44829	1.70929	1.62874
NM_001025313	Tapbp	35.8957	22.3	34.2792	25.222
NM_001025351	Defb46	0.0428939	0	0	0.0611569
NM_001025353	Gm6040	0	0	0	0.0197947
NM_001025360	Klc1	3.86702	1.44888	3.58423	1.39687
NM_001025364	Rtn2	2.07755	3.71712	2.35035	1.48276
NM_001025365	Miip	34.5241	29.8779	32.5973	30.627
NM_001025371	Serinc4	33.854	13.5699	32.6043	18.0441
NM_001025372	Adcyap1r1	0.0697777	0.127482	0.0885007	0.127186
NM_001025373	Zfp943	5.8882	4.84431	5.52101	7.182
NM_001025375	Wdr61	18.7279	5.81061	19.0354	7.36927
NM_001025376	Wdr61	20.1775	6.25935	20.4673	7.95372
NM_001025377	Arhgap15	0	0.0166784	0.0086182	0.0301856
NM_001025378	Orc2	14.8953	3.83272	14.5759	5.46294
NM_001025379	Sema3g	0.0186847	0.0176569	0.0523091	0.0438096
NM_001025380	Adam39	9.79172	21.5893	6.58614	14.3871
NM_001025381	Gpr17	0.784628	0.53823	0.694531	0.557594
NM_001025382	Fam196b	0.352373	0.963798	0.432415	0.985244
NM_001025383	Gm14685	2.86576	6.29367	3.851	9.64153
NM_001025384	DXBay18	2.83359	6.15376	3.72791	9.41043
NM_001025385	Tas2r137	0.0229114	0.0145987	0	0.0059437
NM_001025386	Olfr243	0	0.00512721	0.00960585	0.00626244
NM_001025388	Gm5506	47.2983	97.4894	48.1847	65.0794
NM_001025391	Sufu	17.5245	64.0311	19.0869	33.4019
NM_001025392	Bclaf1	16.9728	5.07521	16.2464	7.78687
NM_001025393	Bclaf1	17.1289	5.11228	16.3765	7.82136
NM_001025395	Src	1.23509	0.704953	1.20529	1.12471
NM_001025426	Depdc5	5.75317	2.70225	5.74661	3.59675
NM_001025427	Hmga1	67.0053	21.0905	61.4376	22.3551
NM_001025428	Spag9	13.9105	9.68347	13.488	12.6137
NM_001025429	Spag9	13.9176	9.68767	13.4982	12.6191
NM_001025430	Spag9	13.9407	9.70452	13.5163	12.6411
NM_001025431	Btbd3	0.393804	0.141921	0.352568	0.19913
NM_001025432	Crebbp	3.77917	2.29008	4.29355	4.88152
NM_001025435	BC053393	0	0.00477335	0	0.00812378
NM_001025438	Camk2d	0.365221	0.11949	0.337762	0.20824
NM_001025439	Camk2d	0.364116	0.122652	0.335678	0.20761
NM_001025444	Aptx	9.42421	22.2009	9.72841	18.5825
NM_001025559	Sox6	9.07086	9.40251	8.10474	8.51036
NM_001025560	Sox6	8.91509	9.26284	7.96186	8.37624
NM_001025561	Pus1	4.68142	1.55053	4.48492	2.38427
NM_001025562	Pus1	5.34769	1.66658	5.06696	2.64712
NM_001025565	Lhx9	0.292996	0.177599	0.276996	0.201638
NM_001025567	Dmbx1	0.0794219	0.0317433	0.0703337	0.0474243
NM_001025568	Pde1c	27.3947	18.2791	25.0035	24.2167
NM_001025570	Prrx1	0.0336124	0.0347124	0.0439407	0.0698638
NM_001025571	Sh2d2a	0.118302	0.130638	0.115715	0.133415
NM_001025572	Ankrd12	4.10246	1.41204	3.88715	2.48861
NM_001025573	2010107G12Rik	0.202651	0.0070176	0.162501	0.0418825
NM_001025574	Bpifb9b	0.266476	0.141369	0.342073	0.219565
NM_001025575	Cfhr2	0.172965	0.390551	0.183443	0.574885
NM_001025576	Ccdc141	0.141434	0.0639315	0.153864	0.0982569
NM_001025577	Maf	0.0712319	0.184047	0.0901099	0.319656
NM_001025581	Kcnc2	2.06144	1.61921	2.09546	2.17468
NM_001025582	Dram2	0.800538	0.318362	0.713842	0.451315
NM_001025584	Kcnj6	1.76982	2.65773	2.13125	4.52558
NM_001025585	Kcnj6	1.5847	2.27613	1.8983	3.98467
NM_001025586	Nr2c2ap	6.0552	3.31728	6.00391	3.57731
NM_001025587	Nr2c2ap	6.06544	3.32289	6.0047	3.58336
NM_001025589	Rfxank	5.12164	4.71084	4.82453	4.01933
NM_001025590	Kcnj6	1.30959	1.92138	1.59236	3.36436
NM_001025594	Zbtb43	2.27953	0.228895	2.05596	0.332417
NM_001025597	Ikzf1	0.0480146	0.0928519	0.0531737	0.123399
NM_001025599	Trim26	2.35588	0.712952	1.87077	1.00643
NM_001025600	Cadm1	12.5379	21.1103	12.2085	18.7303
NM_001025602	Il1rl1	0.0287465	0.0225537	0.0289883	0.0297737
NM_001025605	Gm527	8.33773	17.2848	6.87801	14.2617
NM_001025606	Tmem171	0.0193858	0	0.00790923	0.0103127
NM_001025607	Gm5168	4.2425	9.93844	3.73878	9.97869
NM_001025608	Szrd1	8.50337	3.94889	7.21781	4.51372
NM_001025610	Ms4a7	0.105038	0.139681	0.132071	0.158613
NM_001025612	Snx22	6.38699	3.37131	6.04718	3.74396
NM_001025613	Otud7b	17.5378	13.3143	17.9809	16.5974
NM_001025614	Otud7b	17.5701	13.3723	18.0148	16.6587
NM_001025615	Ccdc50	6.78026	18.8019	7.41576	13.993
NM_001025617	Cant1	20.6229	17.6882	19.1943	18.8443
NM_001025618	Cant1	20.8634	17.9282	19.4232	19.0669
NM_001025779	Cdc6	2.91435	1.96456	2.49018	2.80399
NM_001025947	Dnm1l	15.1815	13.0295	15.6375	16.4975
NM_001026211	Dnajc19	55.9242	86.9835	53.262	60.5649
NM_001026212	Ensa	27.0795	11.0097	25.5371	12.2303
NM_001026214	Entpd5	5.87271	5.46851	6.0102	7.7841
NM_001029836	Npnt	0.229978	0.256302	0.330522	0.229341
NM_001029837	Pik3cd	18.1784	15.2308	21.2893	27.3268
NM_001029838	Pknox2	8.29523	17.3456	6.30214	13.2867
NM_001029841	Sla	0.248533	0.236753	0.248235	0.262085
NM_001029842	Slc16a6	1.30023	0.539964	1.33198	0.822807
NM_001029843	Vrk1	8.03268	2.38956	7.77349	2.77072
NM_001029844	Vrk1	8.02545	2.40305	7.77358	2.78183
NM_001029850	Magi1	0.843391	0.379446	0.896459	0.603204
NM_001029855	Psme2	4.57065	1.66987	4.15945	2.32554
NM_001029856	Atad5	0.531011	0.236222	0.476547	0.513496
NM_001029867	Ugt2b36	0	0.00285594	0.00967708	0.00535268
NM_001029868	Pdzd4	0.258472	0.551215	0.187403	0.524915
NM_001029872	Itgad	4.32863	6.10689	4.38116	7.092
NM_001029873	Unc13a	0.0483053	0.0318372	0.0650636	0.0623014
NM_001029876	Urb2	26.4884	7.1023	26.3154	11.643
NM_001029877	Nova2	0.707132	1.53488	0.653841	1.43879
NM_001029878	Lonrf2	0.0334576	0.0086727	0.039844	0.0324742
NM_001029889	Gm608	1.61119	0.45494	1.51101	0.917106
NM_001029890	Mex3a	0.460134	0.404946	0.426805	0.194367
NM_001029893	Psg26	0.117978	0.302063	0.0958351	0.165701
NM_001029895	Ate1	13.0932	8.36849	13.0519	11.9985
NM_001029912	Zswim5	1.83182	1.07406	1.75374	1.57389
NM_001029929	Zmynd15	65.8436	112.404	59.6144	106.617
NM_001029930	Gm5796	3.37403	9.22584	3.48558	12.6418
NM_001029933	Zfp114	0.107276	0.0375824	0.0669509	0.0469733
NM_001029934	Usp32	41.2263	16.1783	40.8894	26.4293
NM_001029935	Trim38	0.907651	2.75228	0.723052	3.65484
NM_001029936	Specc1	3.30684	3.94228	3.12566	3.66215
NM_001029937	Sec14l3	0.153231	0.296944	0.156511	0.315397
NM_001029938	Rilp	0.163597	0.126478	0.134554	0.11957
NM_001029977	Gm4788	0.0930007	0.234347	0.0941671	0.325498
NM_001029978	Tceal3	0.279439	0.954455	0.355103	1.05158
NM_001029979	Safb2	37.8539	27.8042	36.2409	26.6965
NM_001029982	Sec23ip	46.4917	35.6859	38.5128	41.5165
NM_001029983	Man1b1	36.9133	13.252	36.21	20.6965
NM_001029984	Fcrlb	0.042013	0.0906026	0.0600155	0.095278
NM_001029985	Kcp	0.0969472	0.200915	0.0781399	0.208383
NM_001029987	Doxl2	0	0.00235665	0.00199632	0.0156178
NM_001029988	Fat2	0.00632756	0.00213831	0.00806838	0.01824
NM_001029990	Mettl17	11.6526	2.77936	10.7825	2.97272
NM_001029993	Zc3h18	15.8443	7.26759	14.6636	10.1645
NM_001029994	Zc3h18	16.1357	7.40125	14.9385	10.3497
NM_001030014	Mcat	41.3841	32.1466	37.6085	36.6616
NM_001030274	Ndufs5	100.745	81.9629	96.3635	75.497
NM_001030289	Mmp27	0.0180279	0.0215681	0.0382591	0.0315845
NM_001030290	Rdh8	0.0205891	0.0135018	0.0271677	0.0315951
NM_001030291	Enpp7	0.0381349	0.00714513	0.023508	0.0272584
NM_001030292	Kcnk15	0	0	0	0.00577091
NM_001030294	Olfm4	0.0188948	0.0178614	0.0152301	0.00979356
NM_001030296	Prr7	15.7489	9.41649	16.1524	9.58144
NM_001030297	Tmprss11c	0	0.0100161	0.00848467	0.0139644
NM_001030305	Pmp2	6.79265	2.14718	6.20922	1.94731
NM_001030307	Dkc1	0.587503	0.156038	0.547956	0.323513
NM_001031621	Abca17	25.0358	11.6289	24.7024	16.393
NM_001031664	Nudt10	0.27986	0.0535465	0.282145	0.0971276
NM_001031667	Gsk3a	54.8039	29.0965	53.8665	35.3235
NM_001031772	Lin28b	2.61102	0.313927	2.5916	0.437256
NM_001031808	Mrpl41	15.76	11.2538	15.5803	11.8235
NM_001031811	Kcnh8	0.235314	1.21702	0.576757	0.931658
NM_001031814	Smg1	13.4381	5.00156	13.4884	7.81379
NM_001031851	Agxt2	0.0213795	0.00829807	0.0230434	0.031135
NM_001032298	Bglap2	0.0499446	0	0.030607	0.0107281
NM_001032378	Pecam1	0.197878	0.189498	0.246989	0.263612
NM_001032413	Pear1	0.089087	0.165762	0.1059	0.270735
NM_001032414	Pear1	0.0905383	0.167439	0.106562	0.273969
NM_001032727	Sybu	0.0783462	0.0252617	0.141378	0.0791684
NM_001033039	Klhdc9	7.65039	5.43089	6.81295	4.62107
NM_001033040	Gm166	260.823	477.668	241.223	314.967
NM_001033041	Acmsd	0.222504	0.373298	0.292559	0.424425
NM_001033042	Lrrc14b	0.387667	0.190577	0.48339	0.338367
NM_001033043	Rnf17	39.1642	20.7216	37.3871	26.3192
NM_001033122	Cd69	0.0679975	0.140963	0.0613433	0.222052
NM_001033123	Gm14288	1.32197	0.757588	1.29704	0.726129
NM_001033124	Ntrk1	0.171827	0.104401	0.151664	0.20338
NM_001033126	Cd27	0.343727	0.384338	0.27982	0.488863
NM_001033128	Bbs1	9.81359	3.20134	10.5994	4.60368
NM_001033131	Krtdap	0.201379	0.386505	0.0347416	0.135689
NM_001033132	Commd6	6.06081	1.56255	6.8385	2.36221
NM_001033135	Rnf149	4.86312	0.750486	4.07824	1.05834
NM_001033136	Rmdn3	7.44884	4.32425	6.91033	6.1013
NM_001033139	AI846148	8.90031	16.6823	8.93687	19.0374
NM_001033140	Sdhaf1	11.5852	5.42576	10.4539	4.79914
NM_001033141	Ecscr	1.33003	1.89471	1.20546	1.98068
NM_001033142	Rnf166	94.4294	35.6249	92.5972	43.0022
NM_001033145	1190002N15Rik	1.16351	0.149835	1.22236	0.259841
NM_001033148	1700029J07Rik	16.1792	35.2259	14.9588	37.8931
NM_001033149	Ttc9	21.321	18.5645	19.6368	25.9303
NM_001033150	Plekhm2	33.657	28.8408	31.4781	39.5487
NM_001033155	Dnajb14	68.1752	133.437	68.2	113.925
NM_001033156	Fbxo33	7.89513	4.46127	7.51209	6.49759
NM_001033157	5730507C01Rik	0.823606	0.673906	0.92217	0.86277
NM_001033158	Rasl12	0.581543	0.160373	0.5386	0.268177
NM_001033159	Zfp597	7.79699	8.17366	7.26358	8.45129
NM_001033161	Tradd	0.480214	0.245614	0.569315	0.27736
NM_001033162	Shcbp1l	232.953	85.0806	230.223	97.9631
NM_001033163	Ephx3	0.0550965	0.0677646	0.102942	0.124392
NM_001033164	2510002D24Rik	3.11412	0.746806	3.59259	1.02235
NM_001033165	Dnajc25	4.58846	2.68915	4.94974	5.20177
NM_001033166	2700094K13Rik	6.97729	2.67463	5.75529	3.21949
NM_001033167	Slc22a23	0.0606803	0.521434	0.225369	0.452671
NM_001033168	1700066B19Rik	0.968885	1.57506	1.06552	1.75718
NM_001033170	Fam83e	9.04694	30.9393	8.07761	19.5039
NM_001033171	Klrg2	0.398057	0.341655	0.312267	0.255567
NM_001033172	Rab11fip2	14.5166	5.85634	15.4088	11.0408
NM_001033173	Usp31	1.71765	0.758149	1.77523	1.0569
NM_001033174	Osbp	12.047	19.2807	11.6286	17.7718
NM_001033175	Cln6	37.4897	30.6943	37.6865	33.9763
NM_001033176	1700039E15Rik	204.49	224.092	185.625	229.595
NM_001033177	Krt76	0.0818878	0.157265	0.0641332	0.143418
NM_001033178	Tmem181a	10.491	3.81071	10.6004	5.01919
NM_001033181	Jrkl	1.1333	0.498051	1.28003	0.66058
NM_001033184	1700057G04Rik	12.9294	44.3227	15.7615	33.8015
NM_001033185	1700084C01Rik	0.918889	1.73462	0.671185	1.70653
NM_001033186	Skap1	1.31034	1.83674	1.36758	2.00064
NM_001033189	C77080	0.387949	0.146812	0.328097	0.200044
NM_001033191	Naa11	10.8733	3.21331	11.2539	4.93162
NM_001033192	C78339	15.7576	51.1814	17.5799	31.414
NM_001033194	Gtf3c3	9.34642	3.41416	9.085	5.30827
NM_001033196	Znfx1	11.2945	9.06344	10.7281	11.5625
NM_001033197	AU015228	0.24154	0.019325	0.207292	0.0615178
NM_001033199	AI747448	0	0.00359828	0.00152405	0.00674399
NM_001033201	Ncbp1	137.63	106.485	129.785	137.607
NM_001033202	Usp30	14.4329	7.45556	13.8941	8.62614
NM_001033204	Rpusd3	8.80216	8.83404	7.59389	9.18695
NM_001033205	Zfp575	0.608618	0.844988	0.647967	1.0416
NM_001033206	Pwwp2b	25.6291	200.773	39.216	81.8315
NM_001033207	Nlrc5	0.139133	0.352534	0.145101	0.209409
NM_001033208	Myzap	1.1833	0.360653	0.796363	0.383637
NM_001033209	Xylb	0.360175	0.358595	0.408378	0.527547
NM_001033210	Pls1	0.690678	0.697353	0.689769	1.19799
NM_001033211	AU022751	0.366138	0.199462	0.319368	0.286323
NM_001033212	Rprml	2.98774	2.44786	2.2679	2.56781
NM_001033213	Ttc7b	1.12726	0.278225	0.875112	0.367609
NM_001033214	E330034G19Rik	2.57821	9.9404	3.44206	11.3082
NM_001033215	Zfp957	0.214806	0.631706	0.311811	0.76827
NM_001033217	Prickle1	1.1532	0.299541	0.971728	0.45893
NM_001033219	Slc45a4	14.6124	7.30751	13.5653	10.2589
NM_001033220	AU021092	1.30252	0.283155	1.34569	0.549567
NM_001033221	AU023871	0.275451	1.3087	0.18823	0.736142
NM_001033222	Pdzd8	7.43463	37.6263	8.00336	14.7105
NM_001033223	Lin7a	24.3623	26.8598	21.3918	25.1839
NM_001033225	Pnrc1	12.921	7.65367	10.4359	7.85321
NM_001033226	Calr4	0.637566	0.412546	0.597821	0.428706
NM_001033227	Slc5a10	0.537302	0.1976	0.430536	0.269326
NM_001033228	Itga1	3.59236	4.61427	3.06891	5.88894
NM_001033229	Cyp11b1	0.463073	0.342477	0.395814	0.397514
NM_001033231	Fam195b	104.09	116.659	93.7437	114.614
NM_001033233	Tmprss11a	0.00604455	0.0294456	0.00859537	0.0334655
NM_001033234	Gm9	1.76313	6.11747	1.60458	3.88197
NM_001033235	Trim40	0.0067943	0.00934729	0.00415802	0.00229992
NM_001033236	Mettl21d	2.76164	0.643403	2.54319	0.685287
NM_001033237	Yeats2	1.54709	0.815439	1.53254	1.21775
NM_001033238	Cblb	8.49624	4.24144	7.9255	5.94472
NM_001033239	Csta	0	0	0.0047715	0.0065422
NM_001033240	Wfdc6a	3.41031	1.10081	2.68354	2.00776
NM_001033241	Gm382	1.13652	2.35986	1.0419	1.91984
NM_001033242	Cln5	0.494066	0.144838	0.43408	0.312977
NM_001033243	Ccdc114	20.4909	10.5421	18.0985	12.1578
NM_001033244	Fancd2	13.6363	5.31824	13.8542	8.05098
NM_001033245	Hk3	0.354035	0.439165	0.357067	0.515813
NM_001033246	Ccdc110	66.5749	67.6812	60.4269	81.3859
NM_001033247	Wdr52	15.2277	11.0566	14.9345	17.7818
NM_001033248	Gm266	0.166709	0.4464	0.116008	0.470536
NM_001033249	Zfp583	0.340995	0.677786	0.35628	0.50542
NM_001033250	Lemd1	7.60635	50.0258	8.62039	20.261
NM_001033251	Gpr174	0	0.00193108	0	0.00954145
NM_001033252	Gm732	3.56344	9.56184	3.10452	6.65352
NM_001033253	Plekhg1	0.942779	0.430435	0.674509	0.576774
NM_001033254	Pak6	1.06954	2.25563	1.48477	3.45289
NM_001033255	Gm136	4.47565	62.286	7.49856	12.7186
NM_001033256	Spata5l1	0.704585	0.168209	0.500705	0.262528
NM_001033257	Phactr2	0.788235	0.315302	0.681389	0.451856
NM_001033258	D10Bwg1379e	0.268278	0.155622	0.303328	0.310769
NM_001033259	Mcu	1.97491	7.95605	1.64699	3.79999
NM_001033260	Stox1	2.55525	0.294686	3.68505	0.605832
NM_001033261	Zfc3h1	5.75445	2.88665	5.64467	4.45927
NM_001033262	2009-03-01	2.13238	1.08736	1.9102	1.21346
NM_001033263	Agap2	0.462675	0.618226	0.466341	0.598439
NM_001033264	Gls2	1.0881	0.599352	0.868955	0.682675
NM_001033266	Gm525	9.53178	19.8861	9.73272	15.6817
NM_001033267	Qrich2	285.01	354.222	280.072	359.543
NM_001033268	Fam120a	3.95999	0.657551	3.51394	0.961194
NM_001033269	Eif4e1b	0.0705063	0.0366456	0.0662664	0.0963692
NM_001033270	Slc4a7	4.51553	4.9155	4.51811	6.02306
NM_001033271	Tmem55b	16.0657	9.52498	15.4634	11.8793
NM_001033272	Spata13	0.401435	0.14764	0.365539	0.201341
NM_001033273	5031439G07Rik	1.2601	22.3131	3.13029	6.80275
NM_001033274	Brd1	15.5231	4.46159	15.6154	8.84807
NM_001033275	Gxylt1	2.25921	3.06615	2.57493	1.74516
NM_001033276	Kmt2d	3.97872	0.477284	4.48555	0.981474
NM_001033277	Spryd3	4.11952	6.41355	4.39776	6.19194
NM_001033279	D17Wsu92e	8.08852	23.9061	8.39965	8.62017
NM_001033281	Prdm6	0.423116	0.620033	0.555835	0.814889
NM_001033283	Gm97	0	0	0.0113199	0
NM_001033284	BC026585	0.860965	0.661358	1.01775	0.881385
NM_001033285	Cdc42bpa	4.65492	1.17161	4.45443	1.66483
NM_001033286	Slc30a10	0.0119003	0.00837539	0.0161518	0.0278878
NM_001033288	Sbspon	0.101075	0.0453423	0.135782	0.106095
NM_001033289	Slc9a2	1.02882	0.0906359	0.780275	0.291649
NM_001033290	Gpr55	0.902018	0.177906	0.628792	0.316973
NM_001033291	Usp40	6.12538	1.13282	5.91013	1.54198
NM_001033292	Espnl	0.184747	0.063387	0.177106	0.149387
NM_001033293	Uap1l1	0.53442	0.349155	0.488613	0.503777
NM_001033294	Ddx31	4.9122	1.66385	4.74264	2.70592
NM_001033296	Sel1l2	23.835	30.4932	22.0264	32.7567
NM_001033297	Gm561	1.22775	0.640114	1.09665	0.969134
NM_001033298	Plk1s1	113.921	105.476	122.26	120.15
NM_001033299	Zfp217	29.5709	34.1273	30.4177	33.4413
NM_001033300	Gmps	82.3762	77.0467	77.5046	99.1539
NM_001033301	Fhdc1	2.10581	10.0424	2.60698	4.82329
NM_001033302	Gm129	8.8504	4.84334	9.01221	6.36354
NM_001033303	Ampd1	0.199678	0.449023	0.174389	0.40898
NM_001033304	5330417C22Rik	75.6508	76.9639	73.485	102.368
NM_001033305	Ndufb6	39.4158	21.3472	38.1858	21.5369
NM_001033306	Shb	1.83811	2.42882	1.3896	1.68147
NM_001033308	Themis2	0.0584607	0.118777	0.171116	0.235128
NM_001033310	Cox18	3.96591	2.30241	3.55092	3.24049
NM_001033311	Vsig10	1.6339	1.73584	1.38817	1.80073
NM_001033312	Fbxl18	1.41964	0.994261	1.24019	1.15041
NM_001033313	Pdap1	26.9201	29.6265	25.1861	19.9888
NM_001033314	Ccdc61	15.48	2.89239	15.0548	2.99201
NM_001033315	Hipk4	29.4081	64.3582	27.5445	69.6054
NM_001033316	Ffar3	0.00918589	0.0030006	0.0133197	0.012438
NM_001033317	Cnga4	1.47985	3.57316	1.83723	5.34235
NM_001033318	Cog7	29.6578	20.3384	29.4343	32.0428
NM_001033319	Ppfia1	8.45107	1.96549	8.64307	4.50572
NM_001033320	Rltpr	1.32826	0.917798	1.32057	1.26217
NM_001033321	Tmem231	13.2816	5.34095	12.8223	6.94027
NM_001033322	Gucy1a2	0.0361361	0.0526084	0.0258239	0.0608637
NM_001033323	Igsf9b	0.307495	0.189814	0.150928	0.222459
NM_001033324	Zbtb16	0.321661	0.145992	0.341753	0.183801
NM_001033325	A630095E13Rik	0.714735	1.9189	0.795513	1.80507
NM_001033328	BC023829	3.73012	7.23504	3.97532	9.87566
NM_001033329	Arhgef9	0.0415633	0.0583076	0.031177	0.0777713
NM_001033330	Frmpd4	0.00266666	0.00164777	0.00539323	0.00261964
NM_001033331	Gas2l3	0.500271	0.315376	0.560147	0.484873
NM_001033332	Tmtc3	0.772701	0.200121	0.708439	0.535789
NM_001033333	Myrfl	0.220591	0.134653	0.165844	0.205449
NM_001033334	Syndig1l	8.00824	6.8931	7.90348	8.58231
NM_001033335	Serpina3f	0.0357743	0.0265066	0.00533041	0.0412494
NM_001033336	Abcc4	0.281937	0.221274	0.266601	0.211667
NM_001033337	Ttc38	1.32369	0.294561	1.51412	0.47053
NM_001033338	Rimbp3	101.208	101.92	93.4906	125.402
NM_001033339	Mmp25	0.248047	0.287588	0.293347	0.31779
NM_001033340	Lrrc30	0	0	0.0081955	0.00677155
NM_001033341	Zfp407	2.55806	0.547832	2.54182	1.15902
NM_001033342	Cdc42bpg	3.67658	0.810348	3.6532	1.19906
NM_001033343	Sec31b	1.62945	0.14638	1.56399	0.177861
NM_001033344	Dusp27	0.134165	0.231426	0.175728	0.435335
NM_001033345	Gm216	12.543	15.7319	12.456	19.8298
NM_001033346	Lrrc55	0.378319	1.13156	0.380954	1.23055
NM_001033347	D430041D05Rik	0.0494958	0.0437966	0.0767767	0.0784203
NM_001033348	Ralgapa2	5.16093	1.39982	5.1912	2.40539
NM_001033349	Gm410	0.0701439	0.273215	0.0612285	0.106986
NM_001033350	Bank1	0.211062	0.0459361	0.205446	0.0712931
NM_001033351	Grin3a	0.192467	0.0657892	0.175921	0.0958896
NM_001033352	Klhl21	9.17652	4.60717	9.33119	7.09327
NM_001033354	Iqsec3	0.0707313	0.0339372	0.0694944	0.0423078
NM_001033355	Zfp568	1.07168	0.172972	1.03624	0.328945
NM_001033356	Ntn5	4.63169	6.75122	4.15447	3.98484
NM_001033359	Cntn5	0.154208	0.583598	0.196714	0.385044
NM_001033360	Gpr101	0.00137958	0.00712856	0.00338479	0.0120684
NM_001033361	Pgr15l	0.00853588	0.00907855	0.0184414	0.0200825
NM_001033362	Gm614	2.94285	67.802	5.43639	15.5792
NM_001033364	Cdhr2	0.18453	0.476501	0.250771	0.509327
NM_001033365	Mroh5	5.33942	13.3962	4.63628	12.1471
NM_001033366	Dpcr1	0.157976	0.237969	0.253187	0.336935
NM_001033367	Nlrc4	0.7535	1.57918	1.29886	3.4761
NM_001033369	Acvr1c	0.0443997	0.0613808	0.0652984	0.0979439
NM_001033371	Lrrc36	46.2749	58.5679	40.7842	55.0032
NM_001033372	Gm648	1.09616	0.494585	1.06373	0.786921
NM_001033373	Cdk15	0.278944	0.94758	0.342809	1.08825
NM_001033374	Gm694	0.0418611	0.0216328	0.0433625	0.0051776
NM_001033375	A230046K03Rik	1.8055	0.803852	2.0648	1.2423
NM_001033378	A430078G23Rik	0.903698	1.28324	1.08942	1.69334
NM_001033379	Dcp1b	26.7147	28.326	25.6742	31.385
NM_001033380	Itpripl2	0.0320142	0.0497029	0.0226568	0.0556808
NM_001033382	Cacna2d4	0.0391537	0.0401796	0.0461109	0.0558124
NM_001033383	Zfp865	3.86756	3.86173	3.59733	4.75809
NM_001033385	D630037F22Rik	2.4468	1.27873	2.51725	2.27426
NM_001033389	Fubp3	2.74836	0.440414	2.80777	0.73324
NM_001033391	Ipcef1	0.00684002	0.0128995	0	0.0079825
NM_001033393	Tmem104	0.623619	1.15345	0.600777	0.580591
NM_001033394	Tmem88b	0.260722	0.372823	0.513268	0.725527
NM_001033397	Krt26	0.0525424	0.0171052	0.0652111	0.029703
NM_001033399	Gfod1	0.0555283	0.0315669	0.0692563	0.0529841
NM_001033400	Gm806	1.61017	2.35498	1.60635	3.79264
NM_001033404	Gm813	0	0	0	0.00848374
NM_001033405	Treml2	0.00852761	0.0164906	0.00448397	0.0310942
NM_001033407	Gm815	0	0.0711287	0.0147818	0.0467237
NM_001033408	Rbm44	35.9442	13.4632	34.8093	20.0235
NM_001033409	Lgr6	2.50246	1.89561	2.43558	1.74077
NM_001033410	Gm757	0.288702	0.34754	0.237909	0.665154
NM_001033411	Gm826	0.0282474	0.0334659	0.0238943	0.031751
NM_001033412	Gm829	0.0431631	0	0.00597751	0.00546384
NM_001033415	Shisa3	13.06	10.4858	13.1115	15.6566
NM_001033416	Gal3st4	0.710706	0.584348	0.726238	0.51183
NM_001033418	Bsph1	0	0.0488001	0	0.0289809
NM_001033419	Ceacam16	0.0536791	0.142584	0.0453272	0.122903
NM_001033420	Dock1	0.482155	0.130324	0.305752	0.17036
NM_001033421	Pate2	0.0914455	0.15277	0.075729	0.0774424
NM_001033422	Thoc2	1.11577	0.576044	0.926791	1.17019
NM_001033423	Gm773	1.22835	2.14901	1.41774	1.99768
NM_001033424	Fnd3c2	0.0319991	0.064653	0.0436313	0.0913259
NM_001033425	Zscan10	1.86279	4.26363	1.51497	4.03634
NM_001033426	Grxcr2	0.00666387	0	0.015713	0.0386604
NM_001033427	Lyg2	0	0	0.00356286	0.0152032
NM_001033428	Tmem211	0.0163405	0.0059026	0.00500009	0.0190645
NM_001033429	Trim75	0.00641389	0	0.00520406	0.00475686
NM_001033430	Jhdm1d	3.07043	1.46287	3.05498	2.02027
NM_001033431	Nlrp12	0.0282397	0.00677515	0.0198444	0.00766165
NM_001033432	Heca	6.49895	2.89936	6.43224	3.48737
NM_001033433	Tmem102	0.159647	0.367024	0.209239	0.263656
NM_001033434	Gm884	26.4921	28.2954	26.1849	35.813
NM_001033435	Milr1	0.0103017	0.0552098	0.0665844	0.105502
NM_001033436	Atxn7l1	31.0119	38.4903	30.2299	48.3528
NM_001033437	Lsmem1	0.113556	0.178459	0.0709356	0.172507
NM_001033438	Gm906	1.40608	2.51847	1.1915	1.29577
NM_001033439	Lrch1	0.250405	0.266395	0.230286	0.229768
NM_001033440	Gm1587	0	0.00974181	0.0184471	0.0648568
NM_001033441	Alg10b	1.53944	0.212462	1.30562	0.411646
NM_001033442	Gm1604b	0.0970149	0.0181634	0.0599402	0.0810658
NM_001033443	Cdkl4	25.0778	6.7737	26.9511	11.3343
NM_001033444	Capn13	0.129711	0.336989	0.118615	0.270608
NM_001033445	Garem	0.920522	1.08733	0.884909	1.55834
NM_001033446	Arl14epl	21.2574	3.89808	22.927	6.44747
NM_001033447	Gm960	1.20252	0.655684	1.20465	0.695183
NM_001033448	Ap5b1	7.67455	3.846	7.58213	4.44389
NM_001033449	Tmem237	28.973	29.6822	26.4499	36.5692
NM_001033450	Mnda	0.249605	0.296563	0.156448	0.28533
NM_001033451	Zfp408	3.15796	0.538342	2.8897	0.824171
NM_001033452	Accsl	0.0368984	0.0129499	0.0407922	0.0182435
NM_001033453	Pdp1	5.1499	7.65724	4.73649	8.64347
NM_001033455	Ccdc27	18.5962	48.3756	13.2948	32.8891
NM_001033457	Nom1	6.57833	1.38848	6.44977	1.97011
NM_001033458	Gm1673	55.897	51.3793	59.0522	43.8291
NM_001033459	Lrcol1	0.137366	0.350353	0.0985574	0.211188
NM_001033460	Drc1	80.3018	74.1538	80.2354	99.7487
NM_001033461	Lrrc43	41.2639	72.7368	38.995	58.3245
NM_001033463	Tatdn2	10.355	4.87029	9.94062	6.25882
NM_001033464	Efcab4b	0.0136445	0.0795188	0.0292637	0.0475022
NM_001033465	6430531B16Rik	84.7783	66.2726	79.0302	61.58
NM_001033466	Zbtb2	1.45321	0.409866	1.00482	0.600346
NM_001033468	Gpr114	0.0185792	0.0388032	0.0272718	0.0805767
NM_001033469	Foxr1	0.388839	0.530941	0.224212	0.152573
NM_001033471	Cpxcr1	3.71738	16.4841	6.61172	12.2787
NM_001033472	A830080D01Rik	0.572904	0.128345	0.437017	0.291729
NM_001033473	Odf3l2	0	0.0211385	0.0330056	0.101622
NM_001033474	Atxn7l3b	168.193	44.2952	178.075	70.0235
NM_001033475	Tmed8	1.62478	0.756082	1.86517	1.71479
NM_001033477	Gm1322	0.0980781	0.209993	0.162274	0.482942
NM_001033478	Fam47e	0.0396733	0.0130084	0.00865845	0.0197684
NM_001033479	Gm1527	4.93769	8.69627	4.99232	11.2805
NM_001033481	Myrf	0.305415	0.142073	0.347726	0.293443
NM_001033484	Iqgap3	0.335869	0.586946	0.502042	0.726386
NM_001033485	BC048644	9.73997	5.98463	9.82878	7.13173
NM_001033488	Mfsd2b	0.140487	0.403313	0.262689	0.457284
NM_001033489	Rnf207	0.423856	0.180145	0.399243	0.341621
NM_001033490	Pusl1	6.35449	2.66494	6.27578	2.76013
NM_001033491	Gm1965	0	0.00511577	0.00433357	0.0234331
NM_001033492	Mageb4	2.09451	0.438739	1.75032	0.848134
NM_001033493	Gpr111	0.0164315	0.00328481	0	0.00972401
NM_001033496	Zfp213	0.97795	0.534718	0.961017	0.724462
NM_001033498	Gramd2	0.579688	5.88593	0.72773	1.07725
NM_001033499	Sh2d1b2	0.0374112	0.0270277	0.0114476	0.0149263
NM_001033500	Wdr72	0.00879926	0.0129269	0.0123442	0.0226871
NM_001033525	Kcnk6	0.481725	0.264419	0.234731	0.372055
NM_001033528	Usp36	1.20017	0.411378	1.29509	0.707314
NM_001033530	AW146154	2.39032	2.36108	2.38321	2.69924
NM_001033531	Klhl32	2.80411	2.48412	2.53129	2.65138
NM_001033532	AW554918	14.7014	11.7452	15.1155	16.2065
NM_001033533	Ccdc102a	0.131459	0.132473	0.090431	0.0789717
NM_001033534	Layn	0.0970124	0.776145	0.298498	0.488805
NM_001033535	Tnfaip8l3	0.0317176	0.0109573	0.00410569	0.0120012
NM_001033536	Rfx7	3.59094	0.68467	3.67146	1.16505
NM_001033537	Pgap3	0.555071	0.237169	0.431132	0.298653
NM_001033539	Bex6	2.84018	1.48669	3.35851	1.85736
NM_001033540	Gm5113	0.193807	0.0549052	0.21392	0.0844129
NM_001033541	Gm5127	0	0.00298066	0.00720341	0.00658439
NM_001033542	Slc47a2	50.1305	7.18979	51.1942	8.61264
NM_001033543	Il20rb	0.866505	0.626139	0.910573	0.921288
NM_001033547	4922505E12Rik	16.0137	97.9278	19.0757	39.7284
NM_001033548	Dnaaf3	49.3606	66.1466	47.7849	68.8512
NM_001033550	Lrrc8b	36.1084	211.277	51.8396	99.2578
NM_001033573	Zdhhc6	9.09938	6.63818	8.63391	8.73636
NM_001033597	Acsl6	53.6466	42.8365	49.9085	59.6669
NM_001033598	Acsl6	54.1694	43.3642	50.3444	60.1907
NM_001033599	Acsl6	49.947	39.8974	46.4	55.452
NM_001033600	Acsl4	1.25909	0.14929	0.814505	0.343914
NM_001033606	Acsl3	12.5227	5.74184	12.3624	6.97728
NM_001033621	Myot	0.00676351	0.00977258	0.0275509	0.0210907
NM_001033630	2310061I04Rik	56.5568	71.4162	53.8846	60.1367
NM_001033632	Ifitm6	0	0.0180258	0.0364078	0.0660508
NM_001033633	Slc2a13	0.0693856	0.0626982	0.0623647	0.0780135
NM_001033634	Zyg11b	1.13151	0.192234	1.07426	0.451678
NM_001033636	Prex2	0.0467815	0.134791	0.0607349	0.111418
NM_001033638	Crxos1	0.00850655	0.0253576	0.0361361	0.0475744
NM_001033654	Pus10	16.79	10.1719	16.7561	16.0581
NM_001033668	Dnah1	24.5931	10.8593	25.845	18.4802
NM_001033669	Fbxw10	81.7836	88.0542	76.0666	88.4984
NM_001033711	Evi2a	0.333169	0.329336	0.34185	0.533755
NM_001033713	Mef2a	5.02057	3.27106	5.51418	4.7008
NM_001033759	Tmem2	0.198503	0.0963768	0.194281	0.09184
NM_001033764	4931408C20Rik	0.768965	3.1395	0.980883	2.03641
NM_001033765	1700071K01Rik	1.1366	9.37436	0.930079	2.28141
NM_001033766	4930596D02Rik	10.9717	28.8314	9.2664	20.6721
NM_001033767	Gm4951	0.0181953	0.014564	0.00916321	0.0133458
NM_001033768	Pin1rt1	1.52754	2.65937	1.89936	3.71284
NM_001033769	B020031M17Rik	0	0.0242845	0.00570888	0.0128769
NM_001033770	Gm904	5.61839	1.28316	7.35722	3.22397
NM_001033773	Ube2u	61.6125	58.2302	58.6569	74.8042
NM_001033774	Gm1661	55.8148	66.9988	52.8981	75.7788
NM_001033775	4933422H20Rik	16.201	98.1568	11.9756	26.1965
NM_001033776	Vrtn	0.0204673	0.0345501	0.0375663	0.0557071
NM_001033778	Gm5535	0.0484025	0.0821839	0.0490904	0.115823
NM_001033779	Gm5544	0.207398	0.00547248	0.122431	0.0407106
NM_001033780	I830077J02Rik	0.100678	0.177031	0.0773834	0.330006
NM_001033782	Gm5592	1.6012	3.35335	1.79399	5.65225
NM_001033783	Gm5615	0.143366	0.12839	0.129106	0.158128
NM_001033785	Akap14	5.11746	9.81735	4.21985	9.88887
NM_001033786	Smim9	1.1361	3.28266	1.16916	2.79261
NM_001033789	Gm5820	0.0175816	0.014085	0.0069177	0.00445298
NM_001033790	B020004J07Rik	0.0473564	0.0673682	0.0403231	0.08468
NM_001033791	Gm12888	0.227344	0.487818	0.22757	0.772759
NM_001033793	Ubtfl1	0.06587	0.153743	0.064138	0.157071
NM_001033794	Fbxw18	1.14663	2.35079	1.66031	2.30485
NM_001033795	Zcchc16	0.207145	0.0257167	0.101295	0.0521121
NM_001033799	4930428D18Rik	4.94484	10.657	4.03137	10.8406
NM_001033805	Tmem253	1.22862	2.06813	0.867008	1.48352
NM_001033807	4930567H17Rik	4.41889	28.6061	4.69191	9.81783
NM_001033813	Zfp872	0.0267461	0.00627785	0.0279979	0.0205985
NM_001033814	4930432M17Rik	0	0.0255666	0	0.0323349
NM_001033819	9130409I23Rik	0.00846173	0.00568179	0.0175971	0.00493754
NM_001033820	Zfp551	0.0599615	0.00814764	0.0394862	0.0166829
NM_001033851	Cpne8	1.63629	1.14042	1.23783	1.45422
NM_001033865	Rps27a	201.063	87.2903	226.184	154.205
NM_001033872	Smagp	1.23825	0.428813	0.941825	0.589453
NM_001033874	Ak8	113.551	168.486	106.246	154.865
NM_001033875	Ctrc	0.232089	0.119074	0.19798	0.058815
NM_001033876	Kcnk9	0	0.0351391	0.0276256	0.0746188
NM_001033877	Adamts17	2.3199	1.84701	2.1083	2.38196
NM_001033878	Vmn2r66	0.0031417	0.00916336	0.00509819	0.0118613
NM_001033879	Tubal3	0.505814	1.11622	0.760361	2.24695
NM_001033880	4930415L06Rik	0.237808	0.51425	0.283771	0.718551
NM_001033904	Khdc1c	0.0652583	0.00638865	0	0.0570904
NM_001033908	Med22	20.1075	9.51894	18.928	11.2712
NM_001033922	Treml4	0	0	0.0215579	0.031392
NM_001033929	Thnsl2	1.85295	0.859575	1.79417	1.26402
NM_001033954	Calca	0.603814	0.673636	0.502044	0.866773
NM_001033960	Rabgap1	5.33439	1.96786	5.6981	3.96767
NM_001033962	Ube3a	14.8221	10.0348	15.1326	15.5087
NM_001033966	Ak2	77.5467	66.5699	72.3612	68.7188
NM_001033978	H2-Eb2	0.0227521	0.00881917	0.0121744	0.0210865
NM_001033979	Ldlrad2	0.347507	0.194886	0.397687	0.317863
NM_001033980	Fam92b	7.58041	8.05343	7.28128	8.71005
NM_001033981	Hbq1b	0	0.403258	0.030532	0.164978
NM_001033983	7420426K07Rik	0.0213569	0.00648401	0	0
NM_001033988	Ncoa4	59.4523	45.7646	59.5579	66.9504
NM_001034013	Asic2	0.0293109	0.0236625	0.0274848	0.0302243
NM_001034029	Il17re	1.14578	0.273453	1.02968	0.432021
NM_001034030	Limk2	6.7378	14.6225	6.06762	10.9154
NM_001034031	Il17re	1.10979	0.263058	0.992854	0.421636
NM_001034037	1700024G13Rik	37.1771	129.437	36.0655	87.634
NM_001034059	Ccdc160	2.34751	2.81314	1.75902	2.3419
NM_001034060	Rufy4	0.0674345	0.0146095	0.0475135	0.0330141
NM_001034085	Ppp2r1b	40.6228	48.4634	38.657	53.7242
NM_001034097	BC096441	2.30301	1.6555	1.9263	1.83129
NM_001034100	Gm5382	3.24823	56.9783	9.97182	19.3511
NM_001034101	Gm13119	0.0149553	0	0.0125782	0
NM_001034102	Gm5800	15.2579	40.9002	18.9083	47.7023
NM_001034103	Gm5941	22.4514	135.358	29.374	64.0287
NM_001034115	Shank1	2.33496	0.302709	2.50543	0.335342
NM_001034168	Ank2	5.63693	12.9006	6.10893	12.9643
NM_001034851	Fam134b	2.43185	35.0047	7.08037	13.5674
NM_001034856	4930430D24Rik	1.58833	5.22464	2.42277	5.03791
NM_001034858	Armc2	13.5498	13.5025	15.3474	19.9912
NM_001034859	Gm4841	1.26684	1.00542	1.68032	1.42601
NM_001034860	Gm4858	0	0.00242917	0.00544105	0.00279167
NM_001034862	Erich1	7.1038	2.45845	6.76627	3.94369
NM_001034863	Tmem136	0.072799	0.0350601	0.0825299	0.0232914
NM_001034864	Gm4907	5.58383	17.8516	5.68609	11.7725
NM_001034866	Pnldc1	8.49803	1.8471	8.77568	2.36715
NM_001034867	Pm20d2	0.276573	0.0679233	0.292064	0.0903699
NM_001034868	Mrgprx2	0.00176139	0.00429429	0.00358934	0.00213614
NM_001034869	Gm4981	0.235169	1.59842	0.246442	1.01077
NM_001034872	Gm853	0.0169011	0.0272392	0.0202327	0.0322791
NM_001034874	Shisa6	0.0504358	0.0549006	0.056498	0.0836696
NM_001034875	Bpifb4	0.0729884	0.0705222	0.0822076	0.0235437
NM_001034876	Ccdc24	76.8603	82.2066	74.5371	79.5068
NM_001034878	Dnaic2	45.2362	49.9236	39.0699	64.9733
NM_001034880	Gm5460	1.866	12.2138	2.90937	6.01438
NM_001034881	Gm5464	0.00372458	0.0507514	0.0270067	0.0440166
NM_001034882	Zbtbd6	19.8174	4.90158	19.6352	3.99991
NM_001034885	Pnpla1	0.252675	0.655177	0.329286	0.457892
NM_001034891	2210404J11Rik	6.87656	8.24095	6.59754	8.82126
NM_001034893	Zfp936	1.60636	0.488974	1.76418	0.752372
NM_001034894	Foxr2	0.00465308	0.0059419	0.00569524	0.0211964
NM_001034895	Zfr2	3.81816	2.39893	3.41932	2.70925
NM_001034896	Tmem92	0.00393058	0.00502594	0.0144615	0.0141338
NM_001034898	Ms4a15	0.0180896	0.0177243	0.0264956	0.0214878
NM_001034899	Gm16432	45.8162	7.89807	51.4953	17.9518
NM_001034900	Zfp345	0.167966	0.0316172	0.14234	0.0294584
NM_001034902	Gm5878	18.7491	2.53435	19.2786	3.5179
NM_001034903	Mansc4	0.0598146	0.0222348	0.0235116	0.0393609
NM_001034904	Gm5891	0.165576	0.355455	0.134359	0.336581
NM_001034905	Spag11b	0.0092301	0	0	0.0176173
NM_001034906	Trim43a	0.320985	0.217945	0.281583	0.232535
NM_001034907	Zc3h12b	0.0717888	0.115429	0.0699762	0.189587
NM_001034909	Gm6034	0.0182818	0.00660382	0.00323375	0.0161271
NM_001034910	Defb42	0.479447	1.75348	0.440312	0.958427
NM_001034962	Sorbs1	1.47642	2.83713	1.30172	2.81037
NM_001034963	Sorbs1	1.4872	2.83711	1.29781	2.8142
NM_001034964	Sorbs1	1.48882	2.8535	1.31726	2.83684
NM_001035122	Golm1	0.850554	0.425979	0.924412	0.941693
NM_001035123	Setd6	2.16786	0.781987	2.03883	0.945738
NM_001035226	Xpo1	21.4326	5.26487	21.6913	8.8336
NM_001035228	St3gal5	5.50137	1.60302	5.0181	1.93449
NM_001035231	Zfp748	6.09636	2.48892	6.1791	4.76937
NM_001035239	Trpm3	0.118982	0.0374148	0.102311	0.0732095
NM_001035240	Trpm3	0.120173	0.0374148	0.102311	0.0732095
NM_001035241	Trpm3	0.12071	0.037582	0.102768	0.0735367
NM_001035242	Trpm3	0.119621	0.0376156	0.10286	0.0736025
NM_001035243	Trpm3	0.120158	0.0377847	0.103322	0.0739333
NM_001035244	Trpm3	0.0959737	0.0377373	0.0988717	0.0440527
NM_001035245	Trpm3	0.0891935	0.0435612	0.0941266	0.0186226
NM_001035246	Trpm3	0.0494819	0.0308664	0.0574085	0.0300304
NM_001035509	Zcchc18	0.318021	0.0721647	0.311196	0.142156
NM_001035510	Zcchc18	0.277486	0.0619484	0.270315	0.122031
NM_001035525	AU040320	24.9396	16.5502	23.0406	22.8044
NM_001035526	AU040320	24.3457	16.0958	22.4717	22.1756
NM_001035531	Adrbk2	2.12	1.10809	1.95446	2.03165
NM_001035532	Akap2	1.37105	2.65985	1.09385	1.91462
NM_001035533	Akap2	1.37507	2.66766	1.09707	1.92024
NM_001035854	Ap2b1	87.6538	112.949	86.4153	101.686
NM_001036293	Nrbf2	4.55549	3.5683	4.42681	5.12973
NM_001036684	Atp2b2	0.0452051	0.271666	0.0942416	0.183616
NM_001036740	B3gnt8	0.657924	0.297774	0.532216	0.379089
NM_001037098	Nacc2	0.539978	0.216974	0.433669	0.320416
NM_001037099	Cacnb4	0.868401	0.423912	0.92623	0.538286
NM_001037127	Musk	0.0323561	0.0471476	0.0489457	0.0812251
NM_001037128	Musk	0.0327873	0.0477759	0.049598	0.0823075
NM_001037129	Musk	0.033022	0.0481179	0.049953	0.0828966
NM_001037130	Musk	0.0333201	0.045307	0.0504039	0.083645
NM_001037134	Ccne2	14.4498	1.73275	15.134	2.13815
NM_001037136	Agap1	0.831143	2.29116	0.794259	1.34765
NM_001037143	Pinlyp	9.68151	12.1549	9.50429	14.4561
NM_001037166	Gm4925	2.11994	4.56571	2.10269	2.3881
NM_001037167	Samt2	3.1608	6.3153	2.65037	5.43043
NM_001037168	Psg27	0.0662101	0.309531	0.0780183	0.136861
NM_001037170	Tomm40l	1.74279	0.935655	1.81535	1.10915
NM_001037177	Nfatc2	0.139295	0.299576	0.158482	0.0800307
NM_001037178	Nfatc2	0.13899	0.361804	0.17827	0.0956352
NM_001037221	Samd4	13.2993	73.7225	13.4744	26.5582
NM_001037247	Defb36	11.4574	4.02265	8.2179	4.95485
NM_001037248	Gm4567	0.317856	0.785069	0.176017	0.683828
NM_001037279	2700094K13Rik	7.20804	2.76269	5.93121	3.31856
NM_001037294	Alpk2	0.0499613	0.0864937	0.0345221	0.0523144
NM_001037298	Piezo1	0.308327	0.129703	0.306235	0.248312
NM_001037321	Fbxo40	0.0950368	0.244647	0.139997	0.260908
NM_001037326	Cstf3	5.41331	1.38374	5.69474	2.42835
NM_001037493	Slc41a3	29.2977	28.9712	28.3958	36.2834
NM_001037502	Defb28	0.0997085	0.2117	0.0399047	0.299829
NM_001037539	Prok2	76.8448	21.3235	84.2458	34.9773
NM_001037634	Plac1l	0.0460437	0	0.0643224	0.0316235
NM_001037665	Zfp1	3.57451	1.23785	3.36787	1.44404
NM_001037707	Zfp27	1.53581	1.17523	1.94521	2.00802
NM_001037709	Rusc2	16.1946	11.6949	14.3993	15.7877
NM_001037711	Cgn	4.57923	2.00212	3.76154	2.81014
NM_001037712	Kcnh6	0.135568	0.169348	0.132996	0.163051
NM_001037713	Xaf1	0.341458	0.488813	0.281165	0.450143
NM_001037716	Gm10439	0.59283	0.897772	0.515349	0.568503
NM_001037717	Slc38a6	5.52793	1.06277	5.97965	1.81869
NM_001037719	Btla	0.00461424	0.0143629	0.00652948	0.0160026
NM_001037722	Adam15	4.30938	11.8909	4.30928	12.5608
NM_001037723	Adcy7	0.193661	0.228803	0.145892	0.362812
NM_001037724	Adcy7	0.196988	0.230439	0.147457	0.3677
NM_001037725	Fam117b	12.2386	8.18337	12.0454	8.72256
NM_001037726	Creb1	2.05387	0.827682	2.27729	1.35659
NM_001037727	Arhgap25	0.00263636	0.0371589	0.0211879	0.0586677
NM_001037736	Arhgef10	11.1901	5.16486	10.5726	7.6952
NM_001037737	Arnt	4.76815	3.06599	4.53616	4.3757
NM_001037740	Strip2	3.56833	0.966619	3.88649	2.37385
NM_001037741	Gpx4	685.668	1539.63	679.863	970.673
NM_001037742	Tyw5	4.56719	1.14844	4.09632	1.62625
NM_001037743	4921506M07Rik	17.6531	16.995	16.0517	20.4403
NM_001037744	Timm8a2	24.5172	9.73078	24.1414	9.73465
NM_001037745	Zfp791	0.0167314	0.0944428	0.0542889	0.088567
NM_001037746	Prps1l3	7.8502	6.55892	7.54886	8.87911
NM_001037747	Card9	0.164552	0.195855	0.223908	0.318487
NM_001037748	Gm20736	0.0276261	0.0834772	0.00549649	0.0429687
NM_001037749	Slc22a14	46.6506	106.556	44.8537	109.599
NM_001037751	Defb48	0.14309	0.250502	0.151468	0.107773
NM_001037752	Defb45	1.41808	0.80871	1.42597	1.38816
NM_001037754	Baiap2	56.9373	61.3512	50.6663	63.1788
NM_001037755	Baiap2	79.423	91.9918	69.3805	88.99
NM_001037756	Brms1l	4.00528	0.489538	4.34055	0.830379
NM_001037757	Wash	11.5417	9.99367	10.6798	10.0856
NM_001037758	Btrc	19.3387	14.3907	17.7256	17.7867
NM_001037759	Sgk3	3.16761	1.09205	2.90798	1.58872
NM_001037761	Capzb	85.7497	173.864	89.3409	98.4897
NM_001037762	Zdhhc12	53.0327	39.9156	51.4874	44.6207
NM_001037764	Rai1	0.499882	0.113509	0.443545	0.24483
NM_001037800	Cd209b	0.00805128	0	0.00492727	0.038915
NM_001037801	Cd6	0.0157403	0.0316967	0.00939509	0.0200406
NM_001037809	Cdh3	0.558513	0.315354	0.387427	0.33437
NM_001037810	Spn	0.0210084	0.0749506	0.00929	0.0990343
NM_001037812	Tmem237	28.0292	29.5094	25.4426	35.9574
NM_001037822	Krtap5-5	0.0268089	0.0194922	0.0611475	0.0573175
NM_001037841	Cklf	29.0161	26.9014	27.371	31.0255
NM_001037842	Cml3	0.0911352	0.133267	0.17636	0.176284
NM_001037846	Cnot2	27.4351	16.8059	28.5865	27.0166
NM_001037847	Cnot2	28.1203	17.2274	29.2962	27.7016
NM_001037848	Cnot2	11.0148	8.1251	11.0992	11.32
NM_001037859	Csf1r	0.179196	1.32937	0.323632	2.27623
NM_001037863	Atp11c	1.02824	1.27229	0.99561	1.92502
NM_001037865	Col28a1	1.10094	1.0839	1.96907	1.88551
NM_001037877	Tcf25	9.71637	3.74407	8.71628	5.05526
NM_001037878	Tcf25	8.50345	3.1265	7.67556	4.2998
NM_001037905	Dab2	0.145856	0.302347	0.113197	0.570791
NM_001037906	Nell1	0.319405	0.46162	0.399349	0.475296
NM_001037907	Ripply2	0.0148676	0.0593066	0.0469968	0.090582
NM_001037909	C130026I21Rik	0.101584	0.34086	0.130295	0.274298
NM_001037913	Ccdc107	3.91348	1.87247	3.38574	1.514
NM_001037914	Mcidas	0.0134045	0.0203378	0.0269784	0.0133341
NM_001037915	Ripply1	0.010992	0.0144165	0	0.00877111
NM_001037916	Ccdc17	0.886774	0.546617	1.02032	0.565489
NM_001037917	Gm6377	0.00532919	0.0327594	0.0149456	0.0546693
NM_001037918	Lipt1	3.90788	3.1329	3.60547	3.07533
NM_001037919	Gm6460	163.2	104.418	172.72	120.494
NM_001037922	Gm6531	0.0129276	0.0293443	0.0209782	0.0852811
NM_001037923	Lekr1	4.15409	3.03898	3.6789	3.46693
NM_001037925	BC147527	0.0145387	0.0430498	0.0575567	0.0847145
NM_001037926	Gm13051	2.57687	2.83665	3.38993	3.84307
NM_001037927	Wdr93	50.8853	32.969	50.6009	46.689
NM_001037928	Gm11992	29.6206	16.1947	25.6508	22.9819
NM_001037929	Gm14092	0.162283	0.267894	0.127448	0.271767
NM_001037931	Gm6878	0.0810377	0.317201	0.135778	0.351328
NM_001037932	Gm11437	0.0326696	0.00715509	0.0203233	0.017317
NM_001037933	Defb23	0.324602	0.331119	0.311326	0.567115
NM_001037937	Deptor	0.150213	0.0685905	0.0889613	0.0929097
NM_001037938	Dhrs4	25.8736	30.7468	23.7007	32.9611
NM_001037939	Bglap	0.156917	0.025053	0.0150448	0.0627266
NM_001037940	Dnajb6	164.059	162.703	162.121	179.392
NM_001037941	Dnajb6	179.162	187.134	167.106	192.823
NM_001037955	Dusp22	6.14337	5.74541	5.55745	7.38557
NM_001037957	Dyrk1b	95.5274	210.884	90.651	142.242
NM_001037987	Edil3	0.103025	0.151442	0.0855886	0.210055
NM_001037997	Fert2	12.4377	11.6643	11.2477	14.5941
NM_001037999	Dbi	29.1883	18.9765	26.9466	18.0374
NM_001038010	Kat2a	16.5161	8.36503	15.8562	10.2
NM_001038015	Gnpda2	15.0027	20.8553	13.4815	24.4347
NM_001038018	Grk6	1.91466	1.13835	1.73533	1.60081
NM_001038230	Anapc11	22.0617	17.958	22.3152	19.6482
NM_001038231	Banf1	60.5649	26.7692	63.6803	39.9974
NM_001038492	Ctsa	0.947186	1.20335	0.915974	1.39438
NM_001038499	Arsi	0.0373063	0.0345844	0.0224863	0.0419957
NM_001038500	Gm6084	0	0	0.0213133	0.0158216
NM_001038587	Adar	1.11036	0.255245	0.990082	0.453239
NM_001038589	Usp14	9.12201	4.92043	8.70621	5.81757
NM_001038590	Cldn19	0.0350067	0.15294	0.0939326	0.0977396
NM_001038592	Glrx2	3.83948	18.7586	5.10383	8.11781
NM_001038593	Glrx2	4.06044	21.4075	5.45982	9.18252
NM_001038594	Glrx2	3.89296	19.5264	5.17952	8.39228
NM_001038602	Marveld2	0.227743	0.0905359	0.262587	0.209948
NM_001038604	Clec5a	0.00615809	0.039881	0.0023914	0.0465308
NM_001038607	Kcnh1	0.0218593	0.0218529	0.0433224	0.0697726
NM_001038608	Txnl4a	8.44984	4.74713	7.87862	5.37551
NM_001038609	Mapt	0.263576	0.801727	0.248598	0.540941
NM_001038610	Dach1	0.395248	0.159931	0.252817	0.16155
NM_001038612	Olfm1	0.14126	0.102147	0.155932	0.156594
NM_001038613	Olfm1	0.112377	0.155907	0.134994	0.206425
NM_001038614	Olfm1	0.154423	0.125199	0.15581	0.17051
NM_001038616	Dmrtc1a	5.64557	3.96777	4.74033	3.85705
NM_001038619	Dnm3	4.83784	2.45904	4.68934	2.93297
NM_001038621	Rabgap1l	7.29674	2.87561	8.77838	7.0325
NM_001038624	Ric3	2.85601	0.635108	2.79127	1.22708
NM_001038625	Sertad2	23.3705	26.997	21.6262	34.9859
NM_001038627	Smurf1	27.2645	14.2448	26.624	16.2552
NM_001038635	Stk35	21.5184	29.424	22.4929	22.6475
NM_001038637	Gng2	0.0316711	0.0736087	0.0217679	0.111281
NM_001038641	Slx4ip	3.23936	1.98599	3.87071	3.25
NM_001038642	Ets1	0.143945	0.138301	0.173479	0.152151
NM_001038643	Slco3a1	30.5539	26.8238	27.541	36.3859
NM_001038651	Zfp953	0.614661	0.466614	0.589034	0.574652
NM_001038653	Slc16a3	8.24996	15.1531	8.10337	12.8661
NM_001038654	Slc16a3	8.38074	15.3532	8.22363	12.9228
NM_001038655	Gng7	0.131188	0.0414041	0.125157	0.0856794
NM_001038658	Faim2	0.0338163	0.0449842	0.0355051	0.0733392
NM_001038660	Slc7a15	0.106774	0.295856	0.134574	0.338898
NM_001038663	Mapk1	6.16872	3.46395	6.06829	5.27165
NM_001038664	Gngt2	0.0563522	0.136463	0.0827078	0.190113
NM_001038676	Gm4745	0.0118094	0.0266823	0.0465107	0.0500889
NM_001038695	Kdm3a	59.7438	17.7336	59.5734	30.3612
NM_001038696	Rnpc3	4.18227	1.68199	4.09547	2.7022
NM_001038697	Gm5635	0.19101	0.15529	0.282112	0.209455
NM_001038698	Elavl4	0.151918	0.693067	0.153027	0.206352
NM_001038699	Fn3k	0.00803616	0.0115527	0.007847	0.0106221
NM_001038700	Fnbp1	1.81828	0.575004	1.62431	0.922089
NM_001038701	Gabrb3	0.356351	0.486654	0.583897	1.13746
NM_001038703	Gpr146	0.5327	0.2514	0.301451	0.351024
NM_001038708	Cdc42se1	41.757	102.387	41.7902	61.8478
NM_001038710	Tmod2	3.76012	11.0847	2.58946	6.09467
NM_001038839	P2rx7	0.321239	0.628957	0.362887	0.340103
NM_001038845	P2rx7	0.244544	0.57666	0.308042	0.30438
NM_001038846	Rcsd1	0.275586	0.301127	0.333953	0.432026
NM_001038887	P2rx7	0.0972796	0.0600597	0.150438	0.072525
NM_001038993	Rnf38	42.8957	98.1077	44.0474	58.1196
NM_001038995	Gm4787	17.2544	49.0546	17.3218	34.4739
NM_001038997	Gm5771	0.0194907	0.0160078	0.0110864	0
NM_001038998	Ccdc23	96.5003	171.022	94.1545	139.109
NM_001038999	Atp8a1	0.446491	0.472483	0.424967	0.417202
NM_001039000	Kif5a	0.812991	0.273721	0.743312	0.361497
NM_001039038	Nhlrc4	0.0653947	0.054801	0.0940798	0.119829
NM_001039039	Kctd21	0.49973	0.212129	0.509105	0.296124
NM_001039042	Klk13	0.00722511	0.0104395	0	0.0143191
NM_001039045	Pigc	9.30857	10.6942	9.05428	11.8691
NM_001039047	Trim58	0.00732681	0.043038	0.0211817	0.0169598
NM_001039048	Trim63	0.615782	0.511138	0.694398	0.744083
NM_001039049	Cox8c	875.483	619.718	885.568	694.937
NM_001039050	Pkib	2.90269	21.0155	3.42461	8.01341
NM_001039051	Pkib	2.69248	20.8881	3.26045	7.58614
NM_001039052	Pkib	2.77624	21.5181	3.35851	7.82489
NM_001039053	Pkib	2.7646	21.3862	3.33835	7.77864
NM_001039056	Kcnj15	0.143809	0.139834	0.154615	0.220185
NM_001039057	Kcnj15	0.141233	0.137329	0.151845	0.216241
NM_001039059	Klhl15	1.23758	1.83739	0.934943	1.63465
NM_001039060	Klhl15	1.00948	1.49677	0.785862	1.31587
NM_001039061	Klhl15	2.55279	4.24399	2.06699	3.81439
NM_001039071	Ldb3	0.118336	0.0526727	0.142633	0.0801286
NM_001039072	Ldb3	0.117034	0.0511973	0.141063	0.0796148
NM_001039073	Ldb3	0.121258	0.0530454	0.146155	0.0824888
NM_001039074	Ldb3	0.11444	0.0498344	0.139753	0.0788756
NM_001039075	Ldb3	0.00495916	0.00908278	0.0151747	0.0146293
NM_001039076	Ldb3	0.00460144	0.0111383	0.0140801	0.012461
NM_001039077	Prosc	14.8102	17.2625	14.0619	14.3862
NM_001039078	Prosc	15.188	17.7029	14.4142	14.7461
NM_001039079	Prkcz	2.19234	4.99221	2.42297	3.56583
NM_001039080	Rbms2	0.659562	0.447327	0.472326	0.391465
NM_001039081	Mier1	4.00823	3.85412	4.30227	4.29249
NM_001039084	Mrpl1	30.0555	28.3404	30.4316	33.9965
NM_001039086	Rapgef1	25.8396	14.7468	25.0392	18.1045
NM_001039087	Rapgef1	25.7921	14.7168	25.007	18.0707
NM_001039088	Seh1l	4.54691	5.11214	4.28392	4.93833
NM_001039089	Sel1l	9.94089	2.90327	9.52618	4.75039
NM_001039090	Skil	2.05308	0.618197	2.0689	1.14076
NM_001039092	Tom1l2	3.24034	0.663353	2.97272	1.21206
NM_001039093	Tom1l2	1.20187	0.177245	1.10358	0.475128
NM_001039094	Negr1	0.0385667	0.0767473	0.0842967	0.0958929
NM_001039095	Glt6d1	2.6819	19.9319	4.81422	8.93379
NM_001039103	Rasa4	0.216446	0.291112	0.27505	0.421512
NM_001039104	Trpm1	1.43007	0.202383	1.54339	0.305225
NM_001039105	Kcnrg	0.273544	0.192518	0.338312	0.236399
NM_001039106	Ddhd1	46.0821	53.8325	42.9324	62.1828
NM_001039114	Acsbg2	25.1362	111.851	23.2586	56.5787
NM_001039115	Zkscan4	0.231068	0.0875798	0.226522	0.13101
NM_001039116	Dmrtc1b	2.00342	0.370565	1.80956	0.675097
NM_001039118	Klra33	0	0	0.0182019	0.00637996
NM_001039119	Defb33	2.26693	67.9367	6.37169	14.2936
NM_001039120	Defb26	0	0.0543654	0.039707	0.0552295
NM_001039121	Defb43	0.0562678	0.336523	0.301495	0.579694
NM_001039122	Defb25	0	0	0	0.0695562
NM_001039124	Kncn	0.311336	0.121774	0.310518	0.150783
NM_001039125	Defb47	0.322896	0.234284	0.275245	0.315062
NM_001039126	Asb1	15.6427	16.7533	17.0852	12.6976
NM_001039128	Tas2r122	0	0.00579787	0	0
NM_001039129	Hnrnpa1	29.042	21.0849	25.8514	23.2721
NM_001039137	Scoc	7.4444	1.32905	7.57208	2.09713
NM_001039138	Camk2g	8.07626	2.57021	8.25138	4.18399
NM_001039139	Camk2g	8.22034	2.61104	8.37889	4.24668
NM_001039143	Nlrp5	0.439306	0.755238	0.929208	1.53175
NM_001039147	Morf4l1	890.602	797.32	839.548	860.907
NM_001039149	Cd226	0	0.00227001	0	0.014271
NM_001039150	Cd44	0.0123771	0.0609316	0.015006	0.0696254
NM_001039151	Cd44	0.0141882	0.0666376	0.0172017	0.077604
NM_001039153	Tctn1	18.929	12.1985	18.3772	15.3617
NM_001039154	Cdh8	0.00195996	0.00283194	0.0063719	0.0110372
NM_001039155	Triobp	0.109736	0.020418	0.12397	0.0812639
NM_001039156	Triobp	3.22917	2.19895	2.93017	2.61546
NM_001039157	Ube2j2	32.2922	23.4987	31.271	27.8565
NM_001039158	Ube2j2	31.7168	23.26	30.6896	27.2018
NM_001039159	Ube2j2	32.3427	23.6621	31.2186	27.6716
NM_001039160	Gvin1	0.0340619	0.0728164	0.0706804	0.125024
NM_001039162	Clip2	0.28031	0.57264	0.474223	0.880439
NM_001039167	Rbfox3	0.0411569	0.0449694	0.0604247	0.0517212
NM_001039168	Rbfox3	0.0425035	0.0464408	0.0624018	0.0534135
NM_001039169	Eif4e2	42.0919	47.2959	42.8432	49.2744
NM_001039170	Eif4e2	47.2617	54.1204	48.4751	55.4308
NM_001039173	Dok6	0	0.111477	0.0190597	0.0204618
NM_001039175	Elovl1	2.50837	1.62185	2.74975	1.86713
NM_001039176	Elovl1	2.33777	1.53206	2.69089	1.80198
NM_001039179	Bicd2	5.37981	4.33918	4.91602	2.32279
NM_001039180	Bicd2	6.29053	5.7799	5.76845	2.89551
NM_001039181	Npr3	0.483982	0.45665	0.472961	0.655907
NM_001039184	Cep350	16.4904	15.0819	16.1573	18.9906
NM_001039185	Ceacam1	1.08847	2.57681	1.72974	3.89402
NM_001039186	Ceacam1	1.10413	2.60633	1.75286	3.94129
NM_001039187	Ceacam1	1.27667	3.01757	2.02576	4.57098
NM_001039188	Rreb1	0.81135	0.579485	0.747744	0.728619
NM_001039189	Fars2	37.0056	35.6167	36.6704	38.9452
NM_001039192	Gmfg	0.715138	4.41425	1.02076	2.66918
NM_001039194	Aifm2	11.8868	9.23732	11.7706	10.4618
NM_001039195	Gria2	0.0195661	0.00419018	0.012699	0.0299738
NM_001039198	Zfhx2	1.00481	1.05599	1.06822	1.13691
NM_001039200	Emc1	5.89938	1.19427	5.85858	2.05395
NM_001039201	Hdhd2	7.8854	2.77052	7.60722	3.57217
NM_001039202	Hdhd2	3.873	1.20547	3.39209	1.65675
NM_001039209	Gm13152	4.53194	5.85211	11.278	10.9039
NM_001039214	Mex3c	6.45082	13.0121	6.146	12.3843
NM_001039218	Spink14	0	0.00952654	0	0.00892744
NM_001039219	Gm6086	0.0323758	0.0171085	0.0286087	0.0807589
NM_001039220	AI429214	27.6686	22.4566	26.6318	30.6914
NM_001039222	Gm6289	0.0113261	0.0248057	0	0.0453073
NM_001039223	Gm14137	0.452778	1.07624	0.774538	1.22499
NM_001039228	Gm6583	6.28783	5.00515	5.4413	6.71744
NM_001039231	Zfp951	3.45017	1.93942	3.26787	2.54075
NM_001039238	Dcpp2	0.460153	0.0968499	0.352004	0.0714678
NM_001039239	Zfp808	0.414423	0.107178	0.42235	0.180331
NM_001039240	Gm7073	4.75484	11.2145	2.86598	7.05421
NM_001039242	2010-03-01	242.097	383.302	219.983	307.941
NM_001039243	Gm7092	0.0599026	0.00966331	0.0374862	0.0358883
NM_001039244	Gm7120	145.535	161.472	119.071	156.229
NM_001039347	Kcnd3	0.803747	0.230201	0.753007	0.33631
NM_001039351	Nolc1	14.8921	9.86803	13.4538	13.7443
NM_001039352	Nolc1	14.8675	9.85175	13.4341	13.7216
NM_001039353	Nolc1	14.8798	9.85988	13.444	13.733
NM_001039354	Lin7a	24.5215	27.0569	21.5218	25.4394
NM_001039356	Hmga1	62.7571	19.7459	57.5308	20.9334
NM_001039363	Tsc2	5.95006	3.2856	5.76567	3.58904
NM_001039364	Mobp	0.135274	0.0643206	0.11802	0.0894518
NM_001039365	Mobp	0.371719	0.186567	0.255871	0.212637
NM_001039368	Polr2k	20.126	12.1141	19.6292	12.6201
NM_001039371	Slc22a15	9.66629	12.6499	8.87624	13.0473
NM_001039373	Mtcp1	0.27536	0.103218	0.100196	0.0838658
NM_001039376	Pde4dip	30.8783	21.57	28.3301	26.7166
NM_001039385	Vgf	0.0366349	0.11315	0.101591	0.384526
NM_001039386	Nsmf	3.52623	4.15674	3.91873	2.96071
NM_001039387	Nsmf	3.49583	4.14004	3.90434	2.94262
NM_001039388	Wdr37	6.04367	4.78553	6.00425	5.21496
NM_001039389	Wdr37	1.28512	0.684023	1.1422	0.783238
NM_001039390	Pkig	113.938	125.658	114.522	116.121
NM_001039391	Pkig	123.138	135.81	123.799	125.499
NM_001039392	Tmsb10	844.422	1237.49	792.959	863.786
NM_001039394	Rab43	3.37	1.32024	3.57803	1.96677
NM_001039466	Trim46	5.47135	9.52176	3.59861	5.88283
NM_001039472	Kif21b	2.96984	7.31742	4.65452	6.24183
NM_001039474	Tcerg1	20.8229	5.80457	19.6876	9.75273
NM_001039475	Slco6b1	14.6412	18.0885	14.3317	27.1658
NM_001039478	Lrif1	24.1616	34.1091	23.8832	39.5556
NM_001039482	Klhl20	3.51623	0.44385	3.28175	0.682426
NM_001039483	Tmco1	5.64796	3.80661	5.98728	2.93866
NM_001039484	Kcnj10	0.0632504	0.0541386	0.0631457	0.102431
NM_001039485	Piezo2	0.0726703	0.0869321	0.0820008	0.0573513
NM_001039488	Lrif1	18.2432	21.1613	17.3774	28.1422
NM_001039493	Plekhm3	1.1149	0.125591	1.20157	0.241854
NM_001039494	Tex40	432.513	498.652	402.181	445.446
NM_001039495	Ccdc108	117.342	48.8069	124.117	76.7064
NM_001039501	Wfdc10	10.1768	3.70962	8.6734	5.63759
NM_001039502	Krtap1-4	0.0274468	0.0173407	0.0302514	0.0105502
NM_001039507	Lipe	14.1432	118.58	22.8914	37.8579
NM_001039509	Pnkd	11.2355	10.2965	10.8976	9.82441
NM_001039510	Adora1	2.11723	0.28254	1.75824	0.612
NM_001039511	Ivns1abp	27.6902	18.8646	26.7225	24.6593
NM_001039512	Ivns1abp	57.8226	40.3678	57.2046	50.9882
NM_001039514	Dhps	6.78836	3.95331	6.85712	4.62586
NM_001039515	Arl4a	87.898	130.631	86.4514	117.383
NM_001039519	Gtf2a2	96.7188	97.1263	96.8838	111.981
NM_001039520	Dnm2	83.0192	60.6015	76.1987	69.0459
NM_001039521	Rrn3	5.81477	1.26638	6.04603	2.69561
NM_001039522	Leo1	23.0183	15.4335	22.4764	19.6955
NM_001039530	Parp14	0.0889495	0.107569	0.0973337	0.167677
NM_001039532	Zfp784	2.77012	1.53703	2.83273	1.43291
NM_001039533	Pdxdc1	82.4679	87.1974	76.4409	74.7308
NM_001039534	Pstk	3.73578	3.69602	3.4949	4.75513
NM_001039536	Pigl	5.68395	4.32047	4.94905	4.8974
NM_001039537	Lif	0.00619376	0.0199298	0.0189891	0.0480246
NM_001039543	Mlf1	188.77	675.011	163.565	282.171
NM_001039544	Mup3	0	0.00968459	0.126107	0.220287
NM_001039545	Myh2	0.0354724	0.00731719	0.020296	0.0128397
NM_001039546	Myo6	1.85245	0.957281	1.60504	1.14891
NM_001039551	Cnnm3	1.68841	0.267101	1.67629	0.414859
NM_001039552	2210404J11Rik	11.0207	9.20991	9.73376	10.6461
NM_001039553	4930467E23Rik	8.93193	7.21536	8.38257	14.4796
NM_001039554	Angptl7	1.11623	0.429578	1.20148	1.1125
NM_001039555	Cyp2c68	0.0126572	0.0212798	0.0254404	0.0582258
NM_001039556	Rad54b	6.26685	1.31486	5.667	1.53108
NM_001039557	Mroh8	65.0399	47.3685	58.0087	52.797
NM_001039558	Smco3	2.91244	7.62423	2.30361	3.98577
NM_001039560	Gcnt7	2.16435	3.04733	1.96173	2.54255
NM_001039562	Ankrd37	1.09377	3.81754	1.40502	1.46725
NM_001039563	Spag11b	0.0251336	0	0	0
NM_001039566	Defb30	1.20487	3.32113	1.18334	2.22024
NM_001039578	Evi5l	33.1287	32.6284	32.0886	38.7431
NM_001039581	Abca3	0.757966	0.343	0.710891	0.481673
NM_001039586	Glyctk	9.90737	3.59866	10.2314	5.40011
NM_001039593	1700015E13Rik	81.509	220.304	66.5695	167.174
NM_001039594	Lce3a	0	0	0.0262584	0.0108481
NM_001039595	Gm13043	0.00781526	0.00524771	0.00701503	0.0356298
NM_001039644	Edem3	1.76023	0.905158	1.84655	1.53766
NM_001039645	Asphd1	1.00693	0.890615	1.29576	0.721261
NM_001039646	Gbp10	0.0557789	0.047931	0.0590878	0.0701361
NM_001039647	Gbp11	0.0326189	0.0463796	0.0280558	0.0401829
NM_001039648	Gm20767	0.11983	0.176733	0.0669678	0.198616
NM_001039652	Oprm1	0.00304289	0.0215115	0.0017308	0.0116912
NM_001039653	Lhx3	0.179321	0.324132	0.213604	0.409116
NM_001039655	Rasgrf1	0.0321207	0	0.045387	0.0238223
NM_001039657	Mtl5	192.687	50.1694	186.024	53.261
NM_001039658	Mtl5	92.1511	21.7126	86.7545	26.5762
NM_001039666	Krt40	0.126539	0.0533146	0.0651855	0.0366307
NM_001039669	Iffo1	26.5867	8.88551	24.7514	11.7586
NM_001039676	Slc39a2	0.0304792	0.00901973	0.0305768	0.0249744
NM_001039677	Slc30a2	2.43239	0.319556	1.86554	0.570394
NM_001039678	Urad	0.0696841	0.00573995	0.0137878	0.021667
NM_001039683	Eif4e1b	0.0841346	0.0455824	0.0889401	0.158752
NM_001039684	Mks1	15.1029	3.10751	15.6474	4.53153
NM_001039688	Rhox4a	0.0354142	0.342284	0.0550505	0.296338
NM_001039689	Rhox4c	0.0444639	0.370461	0.0702834	0.30537
NM_001039692	Arhgap12	1.75993	5.05803	2.15431	2.17043
NM_001039695	Rhox4d	0.0740597	0.425906	0.0845573	0.369963
NM_001039696	Rhox4f	0.0160679	0.0731238	0.0056843	0.0572444
NM_001039698	Rhox4g	0.0627896	0.041016	0.0275309	0.173548
NM_001039700	Pkd1l3	4.93536	11.9645	6.0568	11.8222
NM_001039701	Il1rn	0.0312373	0.019899	0.0579077	0.0451636
NM_001039710	Coq10b	6.06798	15.8824	7.09094	8.71972
NM_001039720	9030619P08Rik	0	0	0.0123237	0
NM_001039723	Tmem120b	0.32304	0.0409927	0.219035	0.101329
NM_001039824	Fdx1l	14.2364	11.4879	13.3399	9.51237
NM_001039878	Strn4	57.1089	35.4383	55.8548	44.6733
NM_001039889	Smok3b	2.57929	11.2888	2.49273	7.42695
NM_001039934	Map2	4.47625	12.5955	4.49486	9.0658
NM_001039939	Asxl1	26.3725	23.5702	27.2859	35.0961
NM_001039941	Cypt8	34.9393	221.488	64.9028	136.693
NM_001039942	Cypt9	111.399	436.257	122.337	283.547
NM_001039943	Cypt7	35.7829	227.039	66.5516	140.004
NM_001039944	Cypt10	111.399	436.257	122.337	283.547
NM_001039951	Zfp606	0.809662	0.215639	0.625357	0.241755
NM_001039959	Ahnak	0.145415	0.483603	0.149204	0.407555
NM_001039965	Zfp869	1.95202	0.529384	1.83923	0.897307
NM_001039967	Zfp869	1.9139	0.525659	1.81417	0.884188
NM_001040026	Sco1	0.73524	0.170284	0.788939	0.320391
NM_001040027	Gm15386	0.311466	0.612953	0.38615	0.499605
NM_001040055	Spint5	5.49038	2.87248	5.36488	2.17115
NM_001040072	Nynrin	0.0269416	0.0488334	0.024611	0.0534074
NM_001040085	Sytl2	1.05429	0.341996	1.22751	0.561505
NM_001040086	Sytl2	0.677401	0.20113	0.765899	0.382192
NM_001040087	Sytl2	1.03374	0.309252	1.21325	0.553349
NM_001040088	Sytl2	1.05076	0.314462	1.22574	0.56248
NM_001040089	Rhox3f	0.4422	1.31973	0.700976	1.75466
NM_001040106	Aak1	2.50796	2.45844	2.61976	3.14978
NM_001040111	Arap1	0.112456	0.200002	0.118796	0.298461
NM_001040112	Arap1	0.125248	0.218031	0.128769	0.319522
NM_001040130	Tmem141	4.71344	11.2415	4.88605	10.1937
NM_001040131	Eif4g2	82.3706	51.225	78.0797	73.744
NM_001040136	Pdzd9	103.075	97.0577	98.5475	126.462
NM_001040137	Pdzd9	119.778	113.461	114.794	147.623
NM_001040187	Ddx17	42.1556	13.9068	38.1801	16.5733
NM_001040395	Nadk2	8.66383	10.0494	8.056	10.7423
NM_001040396	Selt	23.2329	12.9648	21.973	15.8761
NM_001040397	Filip1l	1.50483	1.57689	1.43103	1.82921
NM_001040398	Setd1b	6.5711	3.79199	6.25689	5.55549
NM_001040399	Larp1b	229.513	196.256	210.274	239.071
NM_001040400	Tet2	0.0800572	0.0358024	0.0854876	0.0749343
NM_001040403	Flot2	9.5033	5.89041	8.99983	7.3441
NM_001040426	Thsd4	0.101133	0.21175	0.14394	0.229183
NM_001040434	Rgag1	0	0.00521851	0.00315291	0.0105109
NM_001040435	Tacc3	50.3794	25.6367	45.0018	29.6939
NM_001040459	Shroom4	0.0474289	0.00795792	0.0417281	0.0236631
NM_001040461	Dear1	5.90561	2.04801	5.99525	5.20503
NM_001040611	Peg10	1.61519	0.182546	1.23038	0.442984
NM_001040631	C1qtnf5	1.0579	0.910386	0.971278	1.03649
NM_001040632	C1qtnf5	0.986588	0.84902	0.909191	0.968507
NM_001040654	Cdkn2a	2.73485	1.19999	3.17013	1.15762
NM_001040669	Gm5169	7.43265	17.0857	4.96085	11.8612
NM_001040682	Clmn	2.69273	32.7682	3.46109	8.17738
NM_001040683	Med15	34.1697	23.4922	32.3382	30.8673
NM_001040684	Hsd3b7	0.997602	0.474023	0.99868	0.778579
NM_001040686	Zfp692	2.86896	1.40768	2.7791	1.43273
NM_001040689	Rspo4	0.187075	0.0738322	0.111571	0.112135
NM_001040690	Rap1gds1	0.9606	0.233777	0.754447	0.510339
NM_001040691	Ung	1.7166	1.36929	1.44596	1.2353
NM_001040692	Slc6a18	0.00878172	0.0191548	0.0103556	0.0332054
NM_001040695	Uevld	1.22994	0.490722	1.1803	1.08569
NM_001040696	Nlrp1b	0.0448404	0.142108	0.0547074	0.140544
NM_001040699	Mtmr7	1.1469	0.343747	1.26971	0.535351
NM_001040700	BC051019	0.0827502	0.0521005	0.087575	0.0668026
NM_001042407	Pex10	1.52541	0.778883	1.47652	1.08113
NM_001042408	Txnl4a	8.59976	4.8217	8.00521	5.46545
NM_001042411	Lepre1	2.03184	0.827864	1.82203	1.14526
NM_001042418	Cabyr	57.5079	164.195	51.0939	118.275
NM_001042419	Cabyr	90.4131	225.948	83.4431	191.752
NM_001042420	Cabyr	54.6306	155.731	48.2244	109.524
NM_001042421	Kntc1	7.5014	1.9476	8.36582	4.94476
NM_001042438	Zhx1	16.7555	5.13444	16.6689	7.90357
NM_001042451	Snca	0.0736273	0.0894911	0.0411703	0.065487
NM_001042484	Golga7	31.7349	10.2628	35.0088	15.4387
NM_001042485	Tmem183a	15.2448	17.5054	15.8885	20.8489
NM_001042487	Dlgap4	5.50661	36.3669	9.4185	13.4227
NM_001042488	Dlgap4	6.68478	45.0704	11.535	16.5423
NM_001042489	Hvcn1	14.2086	6.35297	14.2891	8.9138
NM_001042491	Anapc5	30.3794	16.2919	26.5801	15.8673
NM_001042499	Rabl3	11.6914	3.92029	12.5678	5.53156
NM_001042501	Fam133b	16.0822	11.2108	15.3025	14.1961
NM_001042502	Pitx2	0.712853	1.25005	0.678659	1.03712
NM_001042503	Trim71	0.201011	0.151527	0.253383	0.147992
NM_001042504	Pitx2	0.927382	1.62031	0.90781	1.34076
NM_001042513	Txnrd1	14.4965	6.5755	13.839	9.63711
NM_001042514	Txnrd1	14.135	6.41041	13.4931	9.39782
NM_001042523	Txnrd1	13.6596	6.19697	13.0773	9.06253
NM_001042527	Blm	8.88943	3.80845	9.0625	6.03706
NM_001042528	Cacna1b	0.208048	0.124264	0.209095	0.133124
NM_001042534	Capg	0.469264	0.906032	0.259427	0.942458
NM_001042541	Akap1	27.7738	209.846	41.6003	84.6206
NM_001042542	Akap4	76.6551	657.437	105.128	207.531
NM_001042556	Rpf2	7.44192	12.756	6.90393	9.28284
NM_001042557	Map2k7	28.329	80.4222	25.1092	32.2847
NM_001042558	Apaf1	0.4053	0.111439	0.324522	0.173949
NM_001042564	Cd27	0.31145	0.359388	0.283064	0.484521
NM_001042565	Wsb1	5.88899	2.64319	5.23444	3.7485
NM_001042577	Lhx9	0.0932475	0.0728354	0.120758	0.122897
NM_001042580	Cd63	29.8838	22.6246	28.0338	28.8469
NM_001042591	Arrdc3	29.5994	12.612	33.262	23.8805
NM_001042592	Arrdc4	0.821486	0.705821	0.686704	0.653434
NM_001042593	Hbs1l	57.844	68.1786	57.7642	70.8807
NM_001042605	Cd74	0.0332493	10.0919	0.106813	13.1735
NM_001042606	Sstr2	0.113708	0.0568737	0.138079	0.143701
NM_001042607	Ryk	2.47528	0.643508	2.19792	0.934042
NM_001042612	Nlrp9c	0.00988548	0.0108504	0.0659761	0.0698832
NM_001042613	Sepp1	2.28093	3.42909	2.85764	5.77552
NM_001042614	Sepp1	2.19061	3.2933	2.7538	5.54682
NM_001042615	Htra3	0.108958	0.700401	0.0977588	0.87968
NM_001042617	Cadps	0.251204	0.312005	0.350559	0.330906
NM_001042620	Dhx15	28.1537	10.6217	27.5736	21.5255
NM_001042623	Phc1	64.5387	73.4751	68.1664	78.4021
NM_001042630	Lcn5	0.00814797	0	0.0115299	0.0325086
NM_001042634	Clk1	15.0312	6.96209	14.4024	11.123
NM_001042649	Dcun1d2	1.79725	0.377866	1.68893	0.595586
NM_001042650	Dcun1d2	1.82837	0.389	1.71643	0.610903
NM_001042651	Dcun1d2	1.79526	0.379667	1.6947	0.596829
NM_001042652	Nusap1	21.4918	15.3211	22.0349	27.7735
NM_001042653	Oip5	5.8995	2.45952	6.7988	2.80579
NM_001042655	Tbc1d17	11.0698	7.66556	10.0619	7.38928
NM_001042659	Fzd5	0.203312	0.034087	0.153417	0.0686611
NM_001042660	Smad7	0.155038	0.104952	0.152582	0.148902
NM_001042670	Gm9897	3.13477	1.1685	2.87096	1.77672
NM_001042671	Gpcpd1	12.329	3.45915	12.6312	5.7048
NM_001042672	Gpcpd1	12.4363	3.3702	12.4031	5.67419
NM_001042673	Fancc	4.31381	2.10825	4.01013	2.5759
NM_001042674	Rbpms	4.41123	3.63725	3.86908	3.98606
NM_001042675	Rbpms	8.17084	7.06606	7.01674	7.47775
NM_001042699	Syne3	0.4841	1.6095	0.533924	0.858146
NM_001042707	Ilf3	59.4656	19.3225	58.2459	27.4248
NM_001042708	Ilf3	43.3098	13.763	42.2335	20.4448
NM_001042709	Ilf3	43.7617	13.9042	42.6728	20.6567
NM_001042710	Prss57	1.11393	1.07414	1.06438	1.41668
NM_001042711	Amy2a5	0.686535	3.1213	0.744173	2.27693
NM_001042714	Ankdd1b	1.46733	0.566675	1.40293	0.837135
NM_001042715	Ccdc135	48.9764	44.4136	43.7855	49.3046
NM_001042719	Ddhd1	44.5332	51.9837	41.5021	60.1208
NM_001042725	Calcr	0.0185081	0.0180072	0.00830647	0.0233967
[truncated: 27,993 more rows]

## Sheet: Precociously expressed genes
Fold change of precociously expressed genes in spermatocytes and round spermatids
		Fold change (Henmt1PIN/PIN vs Henmt1WT/WT )
Gene	Accession number	Spermatocytes	Round spermatids
Abhd5	NM_026179	1.42	0.57
Actrt2	NM_028513	1.44	0.27
Adc	NM_172875	1.72	0.21
Afap1	NM_027373	1.85	0.54
AI507597	NR_033566	1.52	0.36
Akap1	NM_001042541	1.51	0.35
Asb17	NM_025758	1.6	0.3
BB031773	NR_028391	2.47	0.39
Bpifa3	NM_028528	3.86	0.28
Cabs1	NM_027631	1.91	0.21
Car2	NM_009801	5.09	0.23
Clpb	NM_009191	1.37	0.38
Cntnap5b	NM_172851	1.76	0.33
Cstl1	NM_177655	2.3	0.18
Cypt1	NM_025738	1.87	0.54
Cypt3	NM_173367	1.88	0.46
Cypt7	NM_001039943	1.87	0.54
Cypt8	NM_001039941	1.87	0.54
Defb33	NM_001039119	2.82	0.18
Dlgap4	NM_001042487	1.72	0.32
Dnajb8	NM_019964	1.94	0.26
Dscaml1	NM_001081270	4.01	0.26
Dydc2	NM_027717	2.75	0.19
Fam134b	NM_001277315	2.94	0.33
Fam198b	NM_133187	2.51	0.56
Fam71f2	NM_001101486	2.01	0.23
Fez1	NM_183171	3.09	0.37
Filip1	NM_001081243	2.53	0.28
Fscn3	NM_019569	2.3	0.2
Gapdhs	NM_008085	1.36	0.28
Glul	NM_008131	1.77	0.24
Gm5382	NM_001034100	3.09	0.29
Gm6760	NM_001177377	2.25	0.21
Gm6812	NM_001098842	2.11	0.37
Gm9992	NM_001142539	2.92	0.32
Gpi1	NM_008155	1.62	0.28
H1fnt	NM_027304	1.48	0.26
H2afb1	NM_026627	2.66	0.26
Habp4	NM_019986	1.48	0.29
Herpud1	NM_022331	1.37	0.29
Hmgb1-rs17	NR_033589	2.73	0.2
Hspa1l	NM_013558	1.64	0.28
Inpp4a	NM_030266	2.06	0.52
Kif5c	NM_008449	1.97	0.57
Lelp1	NM_027042	1.94	0.25
Lipe	NM_001039507	1.63	0.27
Lipe	NM_010719	1.61	0.27
Lrrc57	NM_001159609	2.13	0.22
Lrrc8b	NM_001033550	1.45	0.4
Luzp1	NM_024452	1.67	0.68
Mical3	NM_153396	2.01	0.21
Morn3	NM_029112	1.75	0.4
Nbr1	NM_001252220	1.63	0.47
Neurl1a	NM_001163480	2.37	0.36
Noxred1	NM_027744	1.78	0.24
Odf3b	NM_001013022	2.96	0.2
Osgin1	NM_027950	2.07	0.32
Oxct2a	NM_022033	3.17	0.24
Oxct2b	NM_181859	3.33	0.23
Paqr5	NM_028748	4.22	0.26
Pou6f2	NM_175006	9.35	0.47
Ppp2r2b	NM_028392	2.5	0.23
Prkar2a	NM_008924	1.81	0.2
Prkcd	NM_011103	1.71	0.25
Prm1	NM_013637	2.03	0.13
Prm2	NM_008933	2.27	0.15
Prss58	NM_175020	2.11	0.27
Pwwp2b	NM_001033206	1.54	0.35
Sh3rf2	NM_001146299	1.7	0.29
Skp2	NM_145468	1.96	0.25
Slfnl1	NM_177570	1.8	0.3
Smcp	NM_008574	1.33	0.32
Spata18	NM_178387	1.45	0.26
Spata3	NM_028647	1.6	0.24
Spata32	NM_177801	3.12	0.29
Spatc1	NM_028852	2.52	0.3
Spem1	NM_028855	1.93	0.21
Sppl2c	NM_001082535	1.55	0.27
Tasp1	NM_001159640	1.59	0.58
Tctex1d1	NM_001163767	2.52	0.38
Tex37	NM_028825	2.07	0.18
Tfam	NM_009360	2.2	0.23
Tmem239	NM_025753	3.17	0.27
Tmem56	NM_178936	2.07	0.2
Tmem82	NM_145987	1.68	0.36
Tnp1	NM_009407	2.13	0.14
Tnp2	NM_013694	1.79	0.14
Tsks	NM_001077591	1.4	0.43
Tspan6	NM_019656	2.56	0.28
Tssk6	NM_032004	1.8	0.19
Ttc24	NM_172526	2.5	0.21
Ttc7	NM_028639	1.81	0.34
Ttll2	NM_001098267	3.62	0.61
Ubl4b	NM_026261	1.55	0.25
Ubqlnl	NM_198624	1.97	0.18
Vasp	NM_009499	1.94	0.35
Wwp2	NM_025830	1.74	0.37
Zdbf2	NM_001267872	1.43	0.67
1110017D15Rik	NM_001048005	1.51	0.28
1700001K19Rik	NM_025488	1.81	0.31
1700003E24Rik	NR_103799	1.45	0.31
1700003F17Rik	NR_045932	3.17	0.5
1700009J07Rik	NR_015547	3.78	0.25
1700015G11Rik	NM_001195601	2.81	0.19
1700019G17Rik	NM_001145895	2.28	0.27
1700020N15Rik	NM_029316	2.01	0.38
1700027A15Rik	NR_038001	2.57	0.18
1700029H14Rik	NM_001080781	1.42	0.28
1700031M16Rik	NR_015496	1.81	0.25
1700034E13Rik	NM_030097	1.73	0.2
1700034G24Rik	NR_045396	2.73	0.18
1700042G07Rik	NM_001099295	3.45	0.2
1700080E11Rik	NM_028562	3.17	0.19
1700091E21Rik	NR_045366	6.63	0.61
4921507P07Rik	NM_027564	1.94	0.24
4930407I10Rik	NM_001166475	1.63	0.43
4930469G21Rik	NM_001195189	1.84	0.3
4930538K18Rik	NM_029198	2.32	0.31
4930567H12Rik	NR_015535	5.21	0.6
4930571K23Rik	NM_001145759	1.63	0.34
4933402P03Rik	NM_175368	1.48	0.21
4933411K16Rik	NM_025752	1.6	0.23
4933433H22Rik	NR_045458	4.26	0.39
5031439G07Rik	NM_001033273	2.5	0.26

## Sheet: piRNA expressn relative to gene
PiRNA expression level relative to Genes
Accesion ID (significantly up-regulated genes in F2)	Gene Symbol	piRNA abundance in WT/WT spermatocytes Rep1/RPKM	piRNA adundance in WT_F2_Rep2/RPKM	piRNA abundance in Mut_F2_Rep1/RPKM	piRNA abundance in Mut_F2_Rep2/RPKM	piRNA abundance in Mut_F2_Rep3/RPKM	LogFC (Mut vs WT)	Pvalue	FDR
NM_013637	Prm1	0.680612	0.629344	0.889753	0.892764	0.981499	0.492285	0.00741673	0.363317
NM_001081074	A1cf	0.529365	0.518283	2.87861	2.81925	3.82785	2.59971	0.0148293	0.363317
NM_027852	Rarres2	1.96621	2.18419	1.88418	1.69155	1.61947	-0.261033	0.122666	0.647182
NM_001111274	Igf1	0	0	0.0523384	0	0.049075	Inf	0.183926	0.647182
NM_001111275	Igf1	0	0	0.0523384	0	0.049075	Inf	0.183926	0.647182
NM_001111276	Igf1	0	0	0.0523384	0	0.049075	Inf	0.183926	0.647182
NM_010512	Igf1	0	0	0.0523384	0	0.049075	Inf	0.183926	0.647182
NM_025488	1700001K19Rik	0	0	0.0523384	0	0.049075	Inf	0.183926	0.647182
NM_175656	Hist1h4i	0	0	0.0523384	0	0.049075	Inf	0.183926	0.647182
NM_178936	Tmem56	0	0	0.0523384	0.0469876	0	Inf	0.184686	0.647182
NM_010719	Lipe	0.0756235	0.0370202	0.0523384	0	0	-1.69079	0.250213	0.647182
NM_001013022	Odf3b	0.226871	0.185101	0.0523384	0.234938	0.049075	-0.877539	0.263779	0.647182
NM_028852	Spatc1	0.226871	0.111061	0.0523384	0.0939752	0.0981499	-1.05207	0.360976	0.647182
NM_008085	Gapdhs	0.529365	0.370202	0.471046	0.328913	0.1963	-0.437673	0.380581	0.647182
NM_027373	Afap1	0.151247	0.0740405	0.0523384	0.0939752	0.049075	-0.790384	0.419551	0.647182
NM_001033167	Slc22a23	0	0	0	0.0469876	0	Inf	0.42265	0.647182
NM_001034851	Fam134b	0	0	0	0	0.049075	Inf	0.42265	0.647182
NM_001122899	Lepr	0	0	0.0523384	0	0	Inf	0.42265	0.647182
NM_001145759	4930571K23Rik	0	0	0	0	0.049075	Inf	0.42265	0.647182
NM_001277186	Dlgap4	0	0	0	0	0.049075	Inf	0.42265	0.647182
NM_001277187	Dlgap4	0	0	0	0	0.049075	Inf	0.42265	0.647182
NM_001277315	Fam134b	0	0	0	0	0.049075	Inf	0.42265	0.647182
NM_001277316	Fam134b	0	0	0	0	0.049075	Inf	0.42265	0.647182
NM_001277317	Fam134b	0	0	0	0	0.049075	Inf	0.42265	0.647182
NM_001277318	Fam134b	0	0	0	0	0.049075	Inf	0.42265	0.647182
NM_025459	Fam134b	0	0	0	0	0.049075	Inf	0.42265	0.647182
NM_028392	Ppp2r2b	0	0	0	0.0469876	0	Inf	0.42265	0.647182
NM_028748	Paqr5	0	0	0	0	0.049075	Inf	0.42265	0.647182
NM_145146	Afm	0	0	0	0	0.049075	Inf	0.42265	0.647182
NM_146128	Dlgap4	0	0	0	0	0.049075	Inf	0.42265	0.647182
NR_028391	BB031773	0	0	0.0523384	0	0	Inf	0.42265	0.647182
NR_073583	Ppp2r2b	0	0	0	0.0469876	0	Inf	0.42265	0.647182
NM_001039507	Lipe	0	0.0370202	0	0	0	#NAME?	0.5	0.7
NM_008933	Prm2	0	0.0370202	0	0	0	#NAME?	0.5	0.7
NM_013694	Tnp2	0	0.0370202	0	0	0	#NAME?	0.5	0.7
NM_032004	Tssk6	0	0.0740405	0	0.0469876	0.1963	1.13131	0.573095	0.701522
NM_001113368	Ceacam2	0.378118	0.148081	0.157015	0.0939752	0.29445	-0.533149	0.609771	0.701522
NM_001113369	Ceacam2	0.378118	0.148081	0.157015	0.0939752	0.29445	-0.533149	0.609771	0.701522
NM_007543	Ceacam2	0.378118	0.148081	0.157015	0.0939752	0.29445	-0.533149	0.609771	0.701522
NM_001159609	Lrrc57	0	0.111061	0.0523384	0	0	-1.67037	0.615621	0.701522
NM_001159610	Lrrc57	0	0.111061	0.0523384	0	0	-1.67037	0.615621	0.701522
NM_025753	Tmem239	0	0.111061	0.0523384	0	0	-1.67037	0.615621	0.701522
NR_027510	Lrrc57	0	0.111061	0.0523384	0	0	-1.67037	0.615621	0.701522
NM_001033550	Lrrc8b	0.907483	0.999546	1.25612	0.657826	1.27595	0.157221	0.646045	0.719459
NM_001081243	Filip1	0	0.0740405	0	0	0.049075	-1.17829	0.678436	0.738741
NR_045849	4933417D19Rik	0.0756235	0.0370202	0.0523384	0	0.0981499	-0.167078	0.868952	0.925623
NM_001270475	Mical3	0	0.0370202	0	0.0469876	0	-0.240997	0.915822	0.954793
NM_181859	Oxct2b	0	0.0370202	0	0	0.049075	-0.178289	0.937247	0.956773
NM_013558	Hspa1l	0.226871	0.481263	0.418707	0.281925	0.343525	-0.0247167	0.970319	0.970319
NM_001001980	Limch1	0	0	0	0	0	NA	NA	NA
NM_001008420	Cdh12	0	0	0	0	0	NA	NA	NA
NM_001033206	Pwwp2b	0	0	0	0	0	NA	NA	NA
NM_001033273	5031439G07Rik	0	0.0370202	0	0	0	NA	NA	NA
NM_001034100	Gm5382	0	0	0	0	0	NA	NA	NA
NM_001039119	Defb33	0	0	0	0	0	NA	NA	NA
NM_001039209	Gm13152	0	0	0	0	0	NA	NA	NA
NM_001039472	Kif21b	0	0	0	0	0	NA	NA	NA
NM_001039941	Cypt8	0	0	0	0	0	NA	NA	NA
NM_001039943	Cypt7	0	0	0	0	0	NA	NA	NA
NM_001042487	Dlgap4	0	0	0	0	0	NA	NA	NA
NM_001042488	Dlgap4	0	0	0	0	0	NA	NA	NA
NM_001042541	Akap1	0	0	0	0	0	NA	NA	NA
NM_001044740	Slc7a2	0	0	0	0	0	NA	NA	NA
NM_001048005	1110017D15Rik	0	0	0	0	0	NA	NA	NA
NM_001077591	Tsks	0	0	0	0	0	NA	NA	NA
NM_001080781	1700029H14Rik	0	0	0	0	0	NA	NA	NA
NM_001081270	Dscaml1	0.0756235	0	0	0	0	NA	NA	NA
NM_001081661	Ube2dnl2	0	0	0	0	0	NA	NA	NA
NM_001082535	Sppl2c	0	0	0	0	0	NA	NA	NA
NM_001098267	Ttll2	0	0	0	0	0	NA	NA	NA
NM_001098636	Pwwp2b	0	0	0	0	0	NA	NA	NA
NM_001098842	Gm6812	0	0	0	0	0	NA	NA	NA
NM_001099295	1700042G07Rik	0	0	0	0	0	NA	NA	NA
NM_001101486	Fam71f2	0	0	0	0	0	NA	NA	NA
NM_001101585	Gm6927	0	0	0	0	0	NA	NA	NA
NM_001102468	Calml4	0	0	0	0	0	NA	NA	NA
NM_001110160	Lrrc61	0	0	0	0	0	NA	NA	NA
NM_001110240	Slc24a2	0	0	0	0	0	NA	NA	NA
NM_001111058	Cd33	0	0	0	0	0	NA	NA	NA
NM_001113211	Tmem194	0	0	0	0	0	NA	NA	NA
NM_001113351	Synj2	0	0	0	0	0	NA	NA	NA
NM_001113352	Synj2	0	0	0	0	0	NA	NA	NA
NM_001113353	Synj2	0	0	0	0	0	NA	NA	NA
NM_001113356	C1rb	0	0	0	0	0	NA	NA	NA
NM_001122732	Spata3	0	0	0	0	0	NA	NA	NA
NM_001135149	Slc39a8	0	0	0	0	0	NA	NA	NA
NM_001135150	Slc39a8	0	0	0	0	0	NA	NA	NA
NM_001142539	Gm9992	0	0	0	0	0	NA	NA	NA
NM_001145895	1700019G17Rik	0	0	0	0	0	NA	NA	NA
NM_001146299	Sh3rf2	0	0	0	0	0	NA	NA	NA
NM_001159612	Lrrc57	0	0	0	0	0	NA	NA	NA
NM_001159640	Tasp1	0	0	0	0	0	NA	NA	NA
NM_001159641	Tasp1	0	0	0	0	0	NA	NA	NA
NM_001163480	Neurl1a	0	0	0	0	0	NA	NA	NA
NM_001163767	Tctex1d1	0	0	0	0	0	NA	NA	NA
NM_001163768	Tctex1d1	0	0	0	0	0	NA	NA	NA
NM_001165951	Vangl1	0	0	0	0	0	NA	NA	NA
NM_001166475	4930407I10Rik	0	0	0	0	0	NA	NA	NA
NM_001168256	Tmem40	0	0	0	0	0	NA	NA	NA
NM_001168257	Tmem40	0	0	0	0	0	NA	NA	NA
NM_001168258	Tmem40	0	0	0	0	0	NA	NA	NA
NM_001168259	Tmem40	0	0	0	0	0	NA	NA	NA
NM_001177377	Gm6760	0	0	0	0	0	NA	NA	NA
NM_001195189	4930469G21Rik	0	0	0	0	0	NA	NA	NA
NM_001195601	1700015G11Rik	0	0	0	0	0	NA	NA	NA
NM_001252220	Nbr1	0	0	0	0	0	NA	NA	NA
NM_001252222	Nbr1	0	0	0	0	0	NA	NA	NA
NM_001252223	Nbr1	0	0	0	0	0	NA	NA	NA
NM_001252530	Slco2b1	0	0	0	0	0	NA	NA	NA
NM_001252531	Slco2b1	0	0	0	0	0	NA	NA	NA
NM_001253777	1110017D15Rik	0	0	0	0	0	NA	NA	NA
NM_001253788	1110017D15Rik	0	0	0	0	0	NA	NA	NA
NM_001256122	Limch1	0	0	0	0	0	NA	NA	NA
NM_001267872	Zdbf2	0	0	0	0	0	NA	NA	NA
NM_007465	Birc2	0	0	0	0	0	NA	NA	NA
NM_007514	Slc7a2	0	0	0	0	0	NA	NA	NA
NM_007671	Cdkn2c	0	0	0	0	0	NA	NA	NA
NM_008131	Glul	0	0	0	0	0	NA	NA	NA
NM_008155	Gpi1	0	0	0	0	0	NA	NA	NA
NM_008449	Kif5c	0	0	0	0	0	NA	NA	NA
NM_008574	Smcp	0	0	0	0	0	NA	NA	NA
NM_008676	Nbr1	0	0	0	0	0	NA	NA	NA
NM_008924	Prkar2a	0	0	0	0	0	NA	NA	NA
NM_009191	Clpb	0	0	0	0	0	NA	NA	NA
NM_009360	Tfam	0	0	0	0	0	NA	NA	NA
NM_009369	Tgfbi	0	0	0	0	0	NA	NA	NA
NM_009407	Tnp1	0	0	0	0	0	NA	NA	NA
NM_009499	Vasp	0	0	0	0	0	NA	NA	NA
NM_009648	Akap1	0	0	0	0	0	NA	NA	NA
NM_009801	Car2	0	0	0	0	0	NA	NA	NA
NM_010791	Meox1	0	0	0	0	0	NA	NA	NA
NM_011103	Prkcd	0	0	0	0	0	NA	NA	NA
NM_011523	Synj2	0	0	0	0	0	NA	NA	NA
NM_011651	Tsks	0	0	0	0	0	NA	NA	NA
NM_013787	Skp2	0	0	0	0	0	NA	NA	NA
NM_015743	Nr4a3	0	0	0	0	0	NA	NA	NA
NM_016789	Nptx2	0	0	0	0	0	NA	NA	NA
NM_019569	Fscn3	0	0	0	0	0	NA	NA	NA
NM_019656	Tspan6	0	0	0	0	0	NA	NA	NA
NM_019951	Sec11a	0	0	0	0	0	NA	NA	NA
NM_019964	Dnajb8	0	0	0	0	0	NA	NA	NA
NM_019986	Habp4	0	0	0	0	0	NA	NA	NA
NM_021293	Cd33	0	0	0	0	0	NA	NA	NA
NM_021360	Neurl1a	0	0	0	0	0	NA	NA	NA
NM_021362	Pappa	0	0	0	0	0	NA	NA	NA
NM_021436	Tmeff1	0	0	0	0	0	NA	NA	NA
NM_022033	Oxct2a	0	0	0	0	0	NA	NA	NA
NM_022331	Herpud1	0	0	0	0	0	NA	NA	NA
NM_023784	Yipf7	0	0	0	0	0	NA	NA	NA
NM_024452	Luzp1	0	0	0	0	0	NA	NA	NA
NM_025601	1700029H14Rik	0	0	0	0	0	NA	NA	NA
NM_025657	Lrrc57	0	0	0	0	0	NA	NA	NA
NM_025738	Cypt1	0	0	0	0	0	NA	NA	NA
NM_025752	4933411K16Rik	0	0	0	0	0	NA	NA	NA
NM_025758	Asb17	0	0	0	0	0	NA	NA	NA
NM_025830	Wwp2	0	0	0	0	0	NA	NA	NA
NM_026050	Fam220a	0	0	0	0	0	NA	NA	NA
NM_026100	Tctex1d1	0	0	0	0	0	NA	NA	NA
NM_026179	Abhd5	0	0	0	0	0	NA	NA	NA
NM_026228	Slc39a8	0	0	0	0	0	NA	NA	NA
NM_026261	Ubl4b	0	0	0	0	0	NA	NA	NA
NM_026275	Ube2r2	0	0	0	0	0	NA	NA	NA
NM_026627	H2afb1	0	0	0	0	0	NA	NA	NA
NM_026960	Gsdmd	0	0	0	0	0	NA	NA	NA
NM_027029	Spata3	0	0	0	0	0	NA	NA	NA
NM_027042	Lelp1	0	0	0	0	0	NA	NA	NA
NM_027300	Spata3	0	0	0	0	0	NA	NA	NA
NM_027304	H1fnt	0	0	0	0	0	NA	NA	NA
NM_027564	4921507P07Rik	0	0	0	0	0	NA	NA	NA
NM_027631	Cabs1	0	0	0	0	0	NA	NA	NA
NM_027711	Iqgap2	0	0	0	0	0	NA	NA	NA
NM_027717	Dydc2	0	0	0	0	0	NA	NA	NA
NM_027744	Noxred1	0	0	0	0	0	NA	NA	NA
NM_027950	Osgin1	0	0	0	0	0	NA	NA	NA
NM_028513	Actrt2	0	0.0370202	0	0	0	NA	NA	NA
NM_028528	Bpifa3	0	0	0	0	0	NA	NA	NA
NM_028562	1700080E11Rik	0	0	0	0	0	NA	NA	NA
NM_028639	Ttc7	0	0	0	0	0	NA	NA	NA
NM_028647	Spata3	0	0	0	0	0	NA	NA	NA
NM_028673	Zdbf2	0	0	0	0	0	NA	NA	NA
NM_028825	Tex37	0	0	0	0	0	NA	NA	NA
NM_028842	Rnf138rt1	0	0	0	0	0	NA	NA	NA
NM_028855	Spem1	0	0	0	0	0	NA	NA	NA
NM_029112	Morn3	0	0	0	0	0	NA	NA	NA
NM_029198	4930538K18Rik	0	0	0	0	0	NA	NA	NA
NM_029316	1700020N15Rik	0	0	0	0	0	NA	NA	NA
NM_029840	Tstd3	0	0	0	0	0	NA	NA	NA
NM_030097	1700034E13Rik	0	0	0	0	0	NA	NA	NA
NM_030266	Inpp4a	0	0	0	0	0	NA	NA	NA
NM_080858	Asb12	0	0	0	0	0	NA	NA	NA
NM_133187	Fam198b	0	0	0	0	0	NA	NA	NA
NM_133365	Dnah5	0	0	0	0	0	NA	NA	NA
NM_133703	Fam220a	0	0	0	0	0	NA	NA	NA
NM_134080	Flnb	0	0	0	0	0	NA	NA	NA
NM_138304	Calml4	0	0	0	0	0	NA	NA	NA
NM_144805	Tmem40	0	0	0	0	0	NA	NA	NA
NM_144812	Tnrc6b	0	0	0	0	0	NA	NA	NA
NM_145468	Skp2	0	0	0	0	0	NA	NA	NA
NM_145599	Tmem184c	0	0	0	0	0	NA	NA	NA
NM_145987	Tmem82	0	0	0	0	0	NA	NA	NA
NM_153396	Mical3	0	0.0370202	0	0	0	NA	NA	NA
NM_172426	Slc24a2	0	0	0	0	0	NA	NA	NA
NM_172526	Ttc24	0	0	0	0	0	NA	NA	NA
NM_172851	Cntnap5b	0	0	0	0	0	NA	NA	NA
NM_172875	Adc	0	0	0	0	0	NA	NA	NA
NM_172966	Sh3rf2	0	0	0	0	0	NA	NA	NA
NM_172971	Inpp4a	0	0	0	0	0	NA	NA	NA
NM_173367	Cypt3	0	0	0	0	0	NA	NA	NA
NM_175006	Pou6f2	0	0	0	0	0	NA	NA	NA
NM_175020	Prss58	0	0	0	0	0	NA	NA	NA
NM_175225	Tasp1	0	0	0	0	0	NA	NA	NA
NM_175316	Slco2b1	0	0	0	0	0	NA	NA	NA
NM_175368	4933402P03Rik	0	0	0	0	0	NA	NA	NA
NM_175473	Fras1	0	0	0	0	0	NA	NA	NA
NM_175650	Atp13a5	0	0	0	0	0	NA	NA	NA
NM_175665	Hist1h2bk	0	0	0	0	0	NA	NA	NA
NM_177124	Tnrc6b	0	0	0	0	0	NA	NA	NA
NM_177293	Mtap7d3	0	0	0	0	0	NA	NA	NA
NM_177367	Gemin4	0	0	0	0	0	NA	NA	NA
NM_177545	Vangl1	0	0	0	0	0	NA	NA	NA
NM_177570	Slfnl1	0	0	0	0	0	NA	NA	NA
NM_177655	Cstl1	0	0	0	0	0	NA	NA	NA
NM_177736	Lrrc61	0	0	0	0	0	NA	NA	NA
NM_177739	Zfp507	0	0	0	0	0	NA	NA	NA
NM_177801	Spata32	0	0	0	0	0	NA	NA	NA
NM_178198	Hist1h2bj	0	0	0	0	0	NA	NA	NA
NM_178387	Spata18	0	0.0370202	0	0	0	NA	NA	NA
NM_183171	Fez1	0	0	0	0	0	NA	NA	NA
NM_198000	1700001O22Rik	0	0	0	0	0	NA	NA	NA
NM_198624	Ubqlnl	0	0	0	0	0	NA	NA	NA
NM_199019	Sppl2c	0	0	0	0	0	NA	NA	NA
NR_003650	Ppp1r2-ps3	0	0.0740405	0	0	0	NA	NA	NA
NR_015496	1700031M16Rik	0	0	0	0	0	NA	NA	NA
NR_015535	4930567H12Rik	0	0	0	0	0	NA	NA	NA
NR_015547	1700009J07Rik	0	0	0	0	0	NA	NA	NA
NR_015556	2610035D17Rik	0	0	0	0	0	NA	NA	NA
NR_028486	1700001O22Rik	0	0	0	0	0	NA	NA	NA
NR_028487	1700001O22Rik	0	0	0	0	0	NA	NA	NA
NR_033566	AI507597	0	0	0	0	0	NA	NA	NA
NR_033589	Hmgb1-rs17	0	0	0	0	0	NA	NA	NA
NR_038001	1700027A15Rik	0	0	0	0	0	NA	NA	NA
NR_038002	1700027A15Rik	0	0	0	0	0	NA	NA	NA
NR_040567	4930553E22Rik	0	0	0	0	0	NA	NA	NA
NR_040579	1700010J16Rik	0	0	0	0	0	NA	NA	NA
NR_040755	4930568E12Rik	0	0	0	0	0	NA	NA	NA
NR_045320	1700054A03Rik	0	0	0	0	0	NA	NA	NA
NR_045357	4930545H06Rik	0	0	0	0	0	NA	NA	NA
NR_045366	1700091E21Rik	0	0	0	0	0	NA	NA	NA
NR_045396	1700034G24Rik	0	0	0	0	0	NA	NA	NA
NR_045397	1700034G24Rik	0	0	0	0	0	NA	NA	NA
NR_045458	4933433H22Rik	0	0	0	0	0	NA	NA	NA
NR_045549	1110017D15Rik	0	0	0	0	0	NA	NA	NA
NR_045932	1700003F17Rik	0	0	0	0	0	NA	NA	NA
NR_045943	4930428E07Rik	0	0	0	0	0	NA	NA	NA
NR_103799	1700003E24Rik	0	0	0	0	0	NA	NA	NA
NR_103799_2	1700003E24Rik	0	0	0	0	0	NA	NA	NA

## Sheet: GO analysis round sig down
GO analysis of genes that are significantly down regulated in round spermatids
Category	Term	Count	%	PValue	Genes	List Total	Pop Hits	Pop Total	Fold Enrichment	Bonferroni	Benjamini	FDR
GOTERM_CC_3	GO:0005737~cytoplasm	826	39.3521	2.44629e-30	NM_001080773, NM_025878, NM_148937, NM_001110272, NM_144807, NM_001110271, NM_028966, NM_019650, NM_007438, NM_019647, NM_001111320, NM_001037761, NM_008574, NM_078478, NM_010167, NM_001146100, NM_007856, NM_011434, NM_148950, NM_019639, NM_146091, NM_027436, NM_010193, NM_007458, NM_153423, NM_177612, NM_025475, NM_027862, NM_001081456, NM_001042419, NM_177814, NM_001042418, NM_007837, NM_013558…	1460	6468	15223	1.33155	4.84366e-28	4.84366e-28	3.06113e-27
GOTERM_CC_3	GO:0005840~ribosome	75	3.57313	2.0939e-27	NM_001101561, NM_025878, NM_025300, NM_001048057, NM_011664, NM_010922, NM_025589, NM_175001, NM_207523, NM_025544, NM_019647, NM_012053, NM_025592, NM_012052, NM_009438, NM_009078, NM_009079, NM_026020, NM_018853, NM_025595, NM_016844, NM_009076, NM_001048058, NM_025963, NM_009077, NM_023372, NM_026147, NM_207634, NM_029751, NM_207635, NM_170669, NM_011029, NM_011300, NM_026065, NM_011297, NM_02…	1460	192	15223	4.07293	4.14592e-25	2.07296e-25	2.62016e-24
GOTERM_CC_3	GO:0005622~intracellular	1133	53.9781	5.57515e-25	NM_001080773, NM_025878, NM_148937, NM_198664, NM_001110272, NM_144807, NM_028966, NM_001110271, NM_019650, NM_033398, NM_007438, NM_008579, NM_019647, NM_001111320, NM_001037761, NM_008574, NM_176933, NM_078478, NM_010167, NM_001146100, NM_007856, NM_011434, NM_027444, NM_019645, NM_148950, NM_019639, NM_058212, NM_021790, NM_146091, NM_001083319, NM_027436, NM_011444, NM_010193, NM_025852, NM_1…	1460	10033	15223	1.17746	1.10388e-22	3.6796e-23	6.97637e-22
GOTERM_CC_3	GO:0044424~intracellular part	1086	51.7389	1.46292e-22	NM_001080773, NM_025878, NM_148937, NM_001110272, NM_144807, NM_001110271, NM_028966, NM_019650, NM_033398, NM_007438, NM_008579, NM_019647, NM_001111320, NM_001037761, NM_008574, NM_176933, NM_078478, NM_010167, NM_001146100, NM_007856, NM_011434, NM_027444, NM_019645, NM_148950, NM_019639, NM_058212, NM_021790, NM_146091, NM_001083319, NM_027436, NM_011444, NM_010193, NM_025852, NM_007458, NM_1…	1460	9598	15223	1.17977	2.89658e-20	7.24145e-21	1.8306e-19
GOTERM_CC_3	GO:0043232~intracellular non-membrane-bounded organelle	308	14.6737	5.06871e-22	NM_025878, NM_026096, NM_173038, NM_025735, NM_019647, NM_001037761, NM_008476, NM_027036, NM_016844, NM_146182, NM_001166408, NM_175164, NM_016861, NM_013694, NM_148950, NM_013687, NM_019639, NM_021790, NM_019785, NM_008487, NM_001081322, NM_008449, NM_153423, NM_177612, NM_025475, NM_001042419, NM_177814, NM_001042418, NM_027015, NM_025369, NM_028852, NM_021454, NM_177606, NM_026605, NM_026893,…	1460	1919	15223	1.67349	1.00361e-19	2.00721e-20	6.34265e-19
GOTERM_CC_3	GO:0044444~cytoplasmic part	535	25.4883	8.66174e-16	NM_001080773, NM_175177, NM_026097, NM_025738, NM_025878, NM_010292, NM_177730, NM_148937, NM_025352, NM_144807, NM_019650, NM_013681, NM_026094, NM_025735, NM_007438, NM_019647, NM_001111320, NM_001037761, NM_027348, NM_008574, NM_078478, NM_025344, NM_010492, NM_001146100, NM_016844, NM_001081336, NM_001166408, NM_007856, NM_026877, NM_011434, NM_021491, NM_025343, NM_010497, NM_019639, NM_0273…	1460	4184	15223	1.33324	1.75859e-13	2.93099e-14	1.11022e-12
GOTERM_BP_3	GO:0048232~male gamete generation	68	3.23964	9.32694e-16	NM_010479, NM_010478, NM_027733, NM_023064, NM_080442, NM_032004, NM_013638, NM_145746, NM_013637, NM_001025600, NM_001002011, NM_001085555, NM_008775, NM_009172, NM_001146002, NM_027304, NM_011434, NM_011129, NM_019935, NM_030014, NM_025727, NM_008635, NM_199226, NM_013615, NM_008990, NM_027019, NM_009458, NM_207676, NM_013694, NM_207675, NM_001113213, NM_001113214, NM_018858, NM_009407, NM_0095…	1238	255	13451	2.89736	6.75904e-13	6.75904e-13	1.35447e-12
GOTERM_BP_3	GO:0019538~protein metabolic process	351	16.7222	1.60553e-15	NM_001080773, NM_026097, NM_025878, NM_027027, NM_033398, NM_025735, NM_001081435, NM_019647, NM_007714, NM_145468, NM_025489, NM_176933, NM_025344, NM_016844, NM_015797, NM_011434, NM_198655, NM_019639, NM_027436, NM_175171, NM_173053, NM_010193, NM_025758, NM_177613, NM_001164571, NM_001164570, NM_011553, NM_008457, NM_027015, NM_026603, NM_181394, NM_007475, NM_001172097, NM_001172096, NM_1454…	1238	2615	13451	1.45838	1.18283e-12	5.91416e-13	2.36478e-12
GOTERM_CC_3	GO:0043229~intracellular organelle	916	43.6398	2.64415e-13	NM_001080773, NM_025878, NM_148937, NM_144807, NM_019650, NM_033398, NM_007438, NM_008579, NM_019647, NM_001111320, NM_001037761, NM_008574, NM_176933, NM_078478, NM_010167, NM_001146100, NM_007856, NM_011434, NM_027444, NM_019645, NM_148950, NM_019639, NM_058212, NM_021790, NM_146091, NM_001083319, NM_027436, NM_011444, NM_025852, NM_007458, NM_153423, NM_177612, NM_025475, NM_027862, NM_177811,…	1460	8186	15223	1.16673	5.23621e-11	7.48035e-12	3.30924e-10
GOTERM_BP_3	GO:0007276~gamete generation	75	3.57313	2.83374e-13	NM_010479, NM_010478, NM_027733, NM_080442, NM_029416, NM_001025600, NM_001085555, NM_008775, NM_009172, NM_011129, NM_011434, NM_025727, NM_013615, NM_199226, NM_008990, NM_027019, NM_009458, NM_013694, NM_018858, NM_013687, NM_001002787, NM_026665, NM_018792, NM_182694, NM_182696, NM_001017433, NM_173053, NM_001017407, NM_007948, NM_001017409, NM_144827, NM_026470, NM_019445, NM_013558, NM_0288…	1238	331	13451	2.46188	2.15613e-10	7.18711e-11	4.32054e-10
GOTERM_BP_3	GO:0048609~reproductive process in a multicellular organism	84	4.00191	2.57789e-12	NM_010479, NM_010478, NM_027733, NM_080442, NM_029416, NM_001025600, NM_001085555, NM_008574, NM_008775, NM_009172, NM_011129, NM_011434, NM_025727, NM_013615, NM_199226, NM_008990, NM_027019, NM_009458, NM_023653, NM_013694, NM_018858, NM_013687, NM_001002787, NM_026665, NM_018792, NM_182694, NM_182696, NM_001017433, NM_173053, NM_001017407, NM_007948, NM_001017409, NM_144827, NM_026470, NM_0194…	1238	409	13451	2.23146	1.96181e-09	4.90453e-10	3.93116e-09
GOTERM_CC_3	GO:0030529~ribonucleoprotein complex	92	4.38304	1.49999e-11	NM_025878, NM_011664, NM_010922, NM_207523, NM_015816, NM_175001, NM_026015, NM_025544, NM_001082962, NM_012053, NM_019647, NM_012052, NM_009438, NM_001082961, NM_026020, NM_018853, NM_016844, NM_023372, NM_029751, NM_207634, NM_207635, NM_170669, NM_011029, NM_011297, NM_024218, NM_018860, NM_019639, NM_025919, NM_013765, NM_027098, NM_008503, NM_027015, NM_025369, NM_054043, NM_007475, NM_02653…	1460	462	15223	2.07632	2.96998e-09	3.71247e-10	1.87699e-08
GOTERM_MF_3	GO:0008092~cytoskeletal protein binding	72	3.4302	3.46255e-08	NM_001083121, NM_028021, NM_001083120, NM_009798, NM_011130, NM_025735, NM_010862, NM_001037761, NM_183171, NM_013813, NM_146182, NM_011862, NM_022321, NM_175484, NM_148950, NM_026665, NM_011715, NM_001042699, NM_001038710, NM_022024, NM_008487, NM_182698, NM_001081322, NM_008680, NM_001005748, NM_207267, NM_021883, NM_153423, NM_012027, NM_032394, NM_172673, NM_019445, NM_025284, NM_178279, NM_1…	1183	414	13368	1.96523	6.12869e-06	6.12869e-06	4.25301e-05
GOTERM_BP_3	GO:0044260~cellular macromolecule metabolic process	499	23.7732	3.99855e-07	NM_001080773, NM_026097, NM_025878, NM_177730, NM_027027, NM_016851, NM_033398, NM_025735, NM_001081435, NM_019647, NM_007714, NM_145468, NM_176933, NM_025489, NM_010167, NM_025344, NM_016844, NM_015797, NM_011537, NM_144906, NM_011434, NM_198655, NM_027444, NM_013687, NM_001166414, NM_019639, NM_058212, NM_011541, NM_027338, NM_001083319, NM_011444, NM_175171, NM_173053, NM_010193, NM_025758, NM…	1238	4549	13451	1.19184	0.000304243	6.0856e-05	0.000609746
GOTERM_CC_3	GO:0033279~ribosomal subunit	22	1.04812	4.60664e-07	NM_001101561, NM_025300, NM_026035, NM_175001, NM_012052, NM_009438, NM_009078, NM_025595, NM_009092, NM_008503, NM_009093, NM_024175, NM_025369, NM_026147, NM_207634, NM_207635, NM_011029, NM_009080, NM_001159483, NM_011297, NM_024218, NM_172086, NM_023133, NM_001002239, NM_029767, NM_013647	1460	66	15223	3.47557	9.12073e-05	1.01346e-05	0.000576443
GOTERM_MF_3	GO:0016772~transferase activity, transferring phosphorus-containing groups	130	6.19343	4.95053e-07	NM_001080773, NM_010292, NM_013787, NM_009793, NM_031880, NM_144792, NM_011130, NM_008863, NM_144807, NM_133232, NM_080442, NM_008860, NM_008859, NM_007714, NM_011099, NM_008856, NM_145468, NM_027348, NM_133435, NM_001007581, NM_001146100, NM_009274, NM_146182, NM_001081336, NM_011862, NM_019978, NM_011651, NM_009650, NM_009651, NM_198655, NM_001039079, NM_009981, NM_001035533, NM_023653, NM_0294…	1183	957	13368	1.53502	8.76206e-05	4.38113e-05	0.000608068
GOTERM_CC_3	GO:0019861~flagellum	19	0.905193	1.90792e-06	NM_139151, NM_007438, NM_145746, NM_011099, NM_001042419, NM_146182, NM_001146002, NM_001042418, NM_011129, NM_013615, NM_001163271, NM_029772, NM_009650, NM_009651, NM_181859, NM_181731, NM_019990, NM_009611, NM_027687, NM_008085, NM_001113213, NM_023653, NM_001113214, NM_001042420, NM_207176, NM_153519, NM_001042542	1460	55	15223	3.60196	0.000377697	3.77762e-05	0.00238742
GOTERM_BP_3	GO:0048610~reproductive cellular process	36	1.7151	6.24523e-06	NM_010193, NM_148937, NM_001017407, NM_007948, NM_023064, NM_001017409, NM_001170855, NM_080442, NM_026094, NM_032004, NM_013637, NM_019569, NM_001017441, NM_008574, NM_029367, NM_001081456, NM_027304, NM_011598, NM_011129, NM_178872, NM_030014, NM_025727, NM_008990, NM_008635, NM_008933, NM_001017419, NM_001159724, NM_016875, NM_183208, NM_009458, NM_054066, NM_013694, NM_011305, NM_029066, NM_0…	1238	173	13451	2.26095	0.00474136	0.000791792	0.00952307
GOTERM_MF_3	GO:0008135~translation factor activity, nucleic acid binding	24	1.1434	1.08419e-05	NM_029663, NM_009326, NM_001159750, NM_001159751, NM_145941, NM_007924, NM_010122, NM_010123, NM_033561, NM_001127355, NM_145625, NM_001127356, NM_025829, NM_025344, NM_013506, NM_001123037, NM_170777, NM_144866, NM_001123038, NM_028659, NM_026603, NM_007917, NM_001005331, NM_023240, NM_016876, NM_025437, NM_010106, NM_146236, NM_026007, NM_011508, NM_144545, NM_011541	1183	98	13368	2.76737	0.00191718	0.000639468	0.0133161
GOTERM_BP_3	GO:0030317~sperm motility	15	0.714626	1.75362e-05	NM_013741, NM_029772, NM_013734, NM_009651, NM_198655, NM_008085, NM_023653, NM_013694, NM_001167913, NM_009407, NM_001097977, NM_207176, NM_008574, NM_001168602, NM_001163480, NM_001126045, NM_001042542, NM_021360, NM_001039889	1238	43	13451	3.79015	0.0132565	0.00190464	0.026738
GOTERM_BP_3	GO:0044249~cellular biosynthetic process	334	15.9123	1.86766e-05	NM_025878, NM_016851, NM_144807, NM_033398, NM_026094, NM_019647, NM_010167, NM_025344, NM_016844, NM_011537, NM_011434, NM_027744, NM_027444, NM_001166414, NM_058212, NM_019639, NM_027338, NM_011541, NM_001083319, NM_011444, NM_021483, NM_001110251, NM_027862, NM_013699, NM_134157, NM_027326, NM_001039507, NM_177811, NM_027015, NM_007837, NM_026603, NM_001161419, NM_007475, NM_011565, NM_139226,…	1238	2980	13451	1.21777	0.0141125	0.00177505	0.0284766
GOTERM_MF_3	GO:0031072~heat shock protein binding	17	0.809909	3.57303e-05	NM_001135112, NM_027287, NM_026332, NM_001163537, NM_023646, NM_001163536, NM_008299, NM_153527, NM_025489, NM_025926, NM_020266, NM_019795, NM_001159885, NM_001026211, NM_001159884, NM_001033155, NM_021317, NM_025384, NM_134081, NM_021422, NM_178055, NM_019964, NM_001159883, NM_020566, NM_029144, NM_029669	1183	59	13368	3.25596	0.00630442	0.00157984	0.0438783
GOTERM_CC_3	GO:0042995~cell projection	85	4.04955	5.50459e-05	NM_001083121, NM_028021, NM_001083120, NM_009798, NM_001164519, NM_028966, NM_001163516, NM_001163517, NM_007438, NM_001025600, NM_010862, NM_011099, NM_001037761, NM_146182, NM_011129, NM_011434, NM_001163464, NM_027151, NM_009311, NM_013615, NM_001163271, NM_145526, NM_009650, NM_009651, NM_001025391, NM_027019, NM_019990, NM_008917, NM_023653, NM_008910, NM_001163733, NM_010077, NM_001042542, …	1460	575	15223	1.54134	0.0108402	0.000990363	0.068859
GOTERM_BP_3	GO:0034621~cellular macromolecular complex subunit organization	43	2.04859	5.52841e-05	NM_001083121, NM_026096, NM_001083120, NM_178215, NM_007578, NM_009448, NM_009447, NM_178212, NM_198622, NM_010123, NM_023579, NM_017379, NM_009274, NM_009450, NM_023716, NM_001034100, NM_011654, NM_011653, NM_010773, NM_023653, NM_172498, NM_024218, NM_009407, NM_026627, NM_027064, NM_010135, NM_028624, NM_008680, NM_013549, NM_009360, NM_029588, NM_021883, NM_001048005, NM_001025260, NM_026473,…	1238	245	13451	1.90694	0.0411996	0.0046638	0.0842708
GOTERM_CC_3	GO:0044446~intracellular organelle part	365	17.3892	6.77739e-05	NM_175177, NM_026096, NM_025352, NM_019650, NM_013681, NM_025735, NM_007438, NM_001037761, NM_008574, NM_008476, NM_010492, NM_001146100, NM_146182, NM_021491, NM_016861, NM_013694, NM_013687, NM_021790, NM_011541, NM_025336, NM_019785, NM_008487, NM_001042541, NM_027436, NM_001081322, NM_001159551, NM_021483, NM_173053, NM_026614, NM_008449, NM_001146224, NM_001146223, NM_025475, NM_001146222, N…	1460	3194	15223	1.19153	0.01333	0.00111768	0.0847747
GOTERM_MF_3	GO:0032553~ribonucleotide binding	204	9.71891	7.2857e-05	NM_001080773, NM_010292, NM_031880, NM_080446, NM_009448, NM_009447, NM_080442, NM_013681, NM_026094, NM_008860, NM_012055, NM_008859, NM_134471, NM_007714, NM_008856, NM_027348, NM_001007581, NM_001146100, NM_009008, NM_001081095, NM_011020, NM_009450, NM_011654, NM_198655, NM_011653, NM_011027, NM_009458, NM_009457, NM_029426, NM_054070, NM_001110315, NM_009594, NM_001159410, NM_146091, NM_0010…	1183	1796	13368	1.28353	0.0128134	0.00257591	0.0894528
GOTERM_BP_3	GO:0034622~cellular macromolecular complex assembly	39	1.85803	7.72777e-05	NM_009360, NM_029588, NM_026096, NM_001048005, NM_178215, NM_021883, NM_009448, NM_007578, NM_009447, NM_001025260, NM_178212, NM_198622, NM_010123, NM_026473, NM_023579, NM_001111037, NM_017379, NM_009274, NM_019971, NM_009450, NM_023716, NM_001034100, NM_011654, NM_011653, NM_001162366, NM_008088, NM_001162365, NM_010773, NM_001085537, NM_020024, NM_020600, NM_023653, NM_172498, NM_008211, NM_0…	1238	217	13451	1.95271	0.0571147	0.0058638	0.117778
GOTERM_BP_3	GO:0007281~germ cell development	23	1.09576	0.000102547	NM_007948, NM_080442, NM_032004, NM_013637, NM_019569, NM_027304, NM_011598, NM_011129, NM_030014, NM_025727, NM_008635, NM_008990, NM_008933, NM_016875, NM_001159724, NM_009458, NM_007605, NM_018858, NM_009407, NM_009554, NM_026665, NM_028392, NM_001163480, NM_019740, NM_021360, NM_001127324	1238	101	13451	2.47423	0.0750746	0.00706964	0.156262
GOTERM_BP_3	GO:0006793~phosphorus metabolic process	113	5.38352	0.000107992	NM_001080773, NM_001159496, NM_001080818, NM_010292, NM_009793, NM_001159497, NM_031880, NM_001159498, NM_080442, NM_008860, NM_008859, NM_007714, NM_008856, NM_176933, NM_001122989, NM_001007581, NM_009274, NM_019978, NM_028568, NM_011434, NM_028207, NM_029121, NM_001163271, NM_198655, NM_011027, NM_001039079, NM_023653, NM_029426, NM_008910, NM_001097977, NM_001112703, NM_009594, NM_001111051, …	1238	866	13451	1.41773	0.0788994	0.00682544	0.164552
GOTERM_BP_3	GO:0007010~cytoskeleton organization	52	2.47737	0.000110551	NM_001083121, NM_001083120, NM_009798, NM_019467, NM_030106, NM_019749, NM_008860, NM_080288, NM_026056, NM_201230, NM_001081242, NM_001037761, NM_001130412, NM_008476, NM_017379, NM_013813, NM_009008, NM_153677, NM_008632, NM_011434, NM_030014, NM_008635, NM_015763, NM_011654, NM_009499, NM_001039079, NM_009458, NM_001035533, NM_023653, NM_001035532, NM_001112703, NM_010838, NM_001163733, NM_021…	1238	326	13451	1.73308	0.080692	0.00645095	0.168449
GOTERM_BP_3	GO:0009057~macromolecule catabolic process	89	4.24011	0.00015532	NM_026097, NM_207623, NM_013787, NM_027141, NM_029035, NM_027027, NM_001039126, NM_011664, NM_001170855, NM_011669, NM_025735, NM_013918, NM_001081435, NM_008859, NM_145468, NM_009172, NM_015797, NM_009174, NM_026305, NM_011434, NM_173401, NM_011027, NM_008853, NM_008917, NM_009458, NM_009457, NM_138657, NM_027554, NM_054070, NM_009507, NM_019705, NM_019706, NM_019586, NM_019639, NM_007517, NM_02…	1238	654	13451	1.47858	0.111488	0.00840784	0.236589
GOTERM_CC_3	GO:0044430~cytoskeletal part	105	5.00238	0.000224643	NM_001083121, NM_029132, NM_001080818, NM_028021, NM_001083120, NM_009798, NM_011130, NM_009448, NM_009447, NM_025735, NM_134471, NM_010862, NM_001163749, NM_001037761, NM_183171, NM_008476, NM_146182, NM_011129, NM_010327, NM_145503, NM_027151, NM_009450, NM_013615, NM_011654, NM_011653, NM_001168471, NM_001168472, NM_001002787, NM_026665, NM_175214, NM_001110315, NM_008787, NM_019785, NM_182698…	1460	774	15223	1.41448	0.0435093	0.00341602	0.28074
GOTERM_BP_3	GO:0044248~cellular catabolic process	109	5.19295	0.000262023	NM_026097, NM_207623, NM_027141, NM_013787, NM_029035, NM_001146057, NM_011664, NM_001039126, NM_001146058, NM_027027, NM_001170855, NM_011669, NM_025735, NM_001081435, NM_013918, NM_008859, NM_001111320, NM_145468, NM_022033, NM_009172, NM_015797, NM_026305, NM_009174, NM_011434, NM_173401, NM_011027, NM_010497, NM_008917, NM_008853, NM_009458, NM_009457, NM_138657, NM_021509, NM_027554, NM_0095…	1238	848	13451	1.39658	0.180799	0.0132071	0.39882
GOTERM_BP_3	GO:0065003~macromolecular complex assembly	52	2.47737	0.000273485	NM_026096, NM_178215, NM_009448, NM_007578, NM_009447, NM_178212, NM_198622, NM_010123, NM_023579, NM_017379, NM_009274, NM_009450, NM_023716, NM_001034100, NM_030112, NM_011654, NM_011653, NM_011027, NM_010773, NM_023653, NM_172498, NM_024218, NM_026627, NM_026665, NM_027064, NM_028624, NM_009605, NM_182694, NM_013487, NM_133801, NM_146091, NM_182696, NM_134252, NM_013549, NM_009360, NM_029588, …	1238	338	13451	1.67155	0.187915	0.0129251	0.416231
GOTERM_MF_3	GO:0017076~purine nucleotide binding	207	9.86184	0.000305947	NM_001080773, NM_010292, NM_031880, NM_080446, NM_009448, NM_009447, NM_080442, NM_013681, NM_026094, NM_008860, NM_012055, NM_008859, NM_134471, NM_007714, NM_008856, NM_027348, NM_001007581, NM_001146100, NM_009008, NM_001081095, NM_011020, NM_009450, NM_011654, NM_198655, NM_011653, NM_011027, NM_009458, NM_009457, NM_029426, NM_054070, NM_001110315, NM_009594, NM_001159410, NM_146091, NM_0010…	1183	1871	13368	1.2502	0.0527203	0.0089862	0.375144
GOTERM_MF_3	GO:0016788~hydrolase activity, acting on ester bonds	87	4.14483	0.000463482	NM_001080818, NM_001159496, NM_008384, NM_001159497, NM_001134480, NM_177730, NM_001159498, NM_148937, NM_001045555, NM_146012, NM_001146057, NM_001146058, NM_011669, NM_133232, NM_026017, NM_013918, NM_025545, NM_001085555, NM_176933, NM_010167, NM_001122989, NM_008775, NM_007999, NM_028568, NM_021491, NM_028207, NM_008917, NM_054066, NM_008910, NM_013687, NM_027554, NM_019580, NM_016744, NM_177…	1183	683	13368	1.4394	0.0787791	0.0116538	0.567805
GOTERM_CC_3	GO:0000786~nucleosome	16	0.762268	0.000600692	NM_029588, NM_001034100, NM_026096, NM_008933, NM_178215, NM_001085537, NM_008211, NM_001025260, NM_013694, NM_178212, NM_198622, NM_026627, NM_009407, NM_013638, NM_013637, NM_027064, NM_001111037, NM_177688, NM_013549	1460	62	15223	2.69076	0.112168	0.00846205	0.749072
GOTERM_BP_3	GO:0007018~microtubule-based movement	21	1.00048	0.000773407	NM_010631, NM_001039180, NM_008449, NM_009448, NM_009447, NM_134471, NM_026473, NM_017379, NM_146182, NM_029791, NM_019682, NM_009450, NM_023716, NM_001039179, NM_008440, NM_011654, NM_011653, NM_028547, NM_010623, NM_175214, NM_146116, NM_001110315, NM_001145831, NM_001145832, NM_019785, NM_007471	1238	101	13451	2.25908	0.445002	0.0340418	1.17291
GOTERM_BP_3	GO:0006461~protein complex assembly	37	1.76274	0.000837768	NM_009360, NM_001048005, NM_021883, NM_009448, NM_007578, NM_009447, NM_001039507, NM_026473, NM_023579, NM_028903, NM_028281, NM_017379, NM_019971, NM_009450, NM_023716, NM_001163505, NM_010719, NM_030112, NM_011654, NM_011653, NM_001162366, NM_011027, NM_008088, NM_001162365, NM_010773, NM_020024, NM_023653, NM_172498, NM_001168318, NM_001109657, NM_026665, NM_023045, NM_146116, NM_207176, NM_1…	1238	227	13451	1.77096	0.471551	0.0348134	1.26994
GOTERM_MF_3	GO:0003743~translation initiation factor activity	15	0.714626	0.000844841	NM_007917, NM_026603, NM_001005331, NM_016876, NM_025437, NM_145941, NM_010122, NM_011508, NM_144545, NM_010123, NM_033561, NM_001127355, NM_145625, NM_001127356, NM_025344, NM_025829, NM_013506, NM_001123037, NM_001123038, NM_028659	1183	62	13368	2.73389	0.138948	0.0185262	1.03278
GOTERM_BP_3	GO:0030036~actin cytoskeleton organization	29	1.38161	0.00107115	NM_001083121, NM_207267, NM_023649, NM_001083120, NM_009798, NM_019467, NM_021883, NM_028455, NM_030106, NM_153423, NM_001033301, NM_080288, NM_175025, NM_001164627, NM_013511, NM_001164628, NM_001037761, NM_145491, NM_001130412, NM_019445, NM_025284, NM_029303, NM_013813, NM_009008, NM_153677, NM_183428, NM_015763, NM_009499, NM_008088, NM_052976, NM_001128606, NM_001128607, NM_001035533, NM_001…	1238	165	13451	1.90962	0.55762	0.0420173	1.62102
GOTERM_BP_3	GO:0030154~cell differentiation	178	8.48023	0.00175049	NM_177730, NM_027733, NM_153778, NM_011664, NM_016851, NM_033398, NM_080442, NM_008053, NM_001025600, NM_008476, NM_198724, NM_007856, NM_198725, NM_011434, NM_011537, NM_025727, NM_008990, NM_199226, NM_027019, NM_009458, NM_053149, NM_138657, NM_009980, NM_029426, NM_013694, NM_024218, NM_008063, NM_013687, NM_018792, NM_001163733, NM_010077, NM_019639, NM_013822, NM_011541, NM_001017433, NM_01…	1238	1569	13451	1.23263	0.736392	0.064491	2.63633
GOTERM_BP_3	GO:0009059~macromolecule biosynthetic process	260	12.3869	0.00218477	NM_025878, NM_153778, NM_028572, NM_001161629, NM_029931, NM_001161628, NM_011664, NM_016851, NM_080446, NM_033398, NM_029416, NM_001110305, NM_019647, NM_012053, NM_001110307, NM_012052, NM_001110306, NM_009438, NM_010167, NM_025344, NM_016844, NM_023372, NM_026305, NM_007999, NM_011537, NM_029946, NM_029751, NM_011029, NM_027444, NM_011297, NM_009980, NM_001168277, NM_024218, NM_018792, NM_0011…	1238	2406	13451	1.17412	0.810701	0.0761988	3.28024
GOTERM_BP_3	GO:0006997~nucleus organization	12	0.571701	0.00248724	NM_008635, NM_008933, NM_019390, NM_008917, NM_023312, NM_026017, NM_029066, NM_009407, NM_032004, NM_013637, NM_001002011, NM_001111102, NM_027304, NM_011434	1238	46	13451	2.83438	0.849704	0.0825372	3.72638
GOTERM_BP_3	GO:0007338~single fertilization	12	0.571701	0.00248724	NM_148937, NM_001170855, NM_001018013, NM_010778, NM_054066, NM_013694, NM_026094, NM_029066, NM_011449, NM_028957, NM_008574, NM_029367, NM_001081456, NM_178872	1238	46	13451	2.83438	0.849704	0.0825372	3.72638
GOTERM_MF_3	GO:0001883~purine nucleoside binding	167	7.95617	0.00387116	NM_001080773, NM_010292, NM_031880, NM_080446, NM_080442, NM_026094, NM_013681, NM_008860, NM_012055, NM_008859, NM_134471, NM_007714, NM_008856, NM_027348, NM_001007581, NM_001146100, NM_011020, NM_198655, NM_011027, NM_009458, NM_009457, NM_029426, NM_054070, NM_001110315, NM_001159410, NM_009594, NM_001081322, NM_009014, NM_175171, NM_011188, NM_173053, NM_008449, NM_177613, NM_011553, NM_1782…	1183	1548	13368	1.21907	0.496678	0.0734437	4.65243
GOTERM_BP_3	GO:0034220~ion transmembrane transport	11	0.524059	0.00398993	NM_007506, NM_007507, NM_029121, NM_013795, NM_025381, NM_001168318, NM_020615, NM_001161419, NM_027862, NM_138597, NM_134157, NM_028903, NM_025983	1238	42	13451	2.84562	0.95228	0.123903	5.91438
GOTERM_CC_3	GO:0019898~extrinsic to membrane	64	3.04907	0.00418115	NM_001080773, NM_177876, NM_026097, NM_148937, NM_009994, NM_001163516, NM_001163517, NM_001083906, NM_145703, NM_145704, NM_133657, NM_001146100, NM_010492, NM_013813, NM_026877, NM_028568, NM_027151, NM_001146048, NM_001042488, NM_001042487, NM_009981, NM_011449, NM_009507, NM_025911, NM_023543, NM_001081323, NM_021483, NM_028844, NM_025673, NM_030716, NM_031256, NM_021517, NM_172673, NM_001164…	1460	472	15223	1.41379	0.563778	0.0538053	5.10791
GOTERM_BP_3	GO:0046483~heterocycle metabolic process	41	1.95331	0.00512384	NM_133669, NM_009994, NM_026094, NM_001136066, NM_015803, NM_027406, NM_008193, NM_013632, NM_007398, NM_029121, NM_027744, NM_013551, NM_025381, NM_021509, NM_177041, NM_001036684, NM_018757, NM_031158, NM_001159410, NM_001110783, NM_025983, NM_013646, NM_001077529, NM_015731, NM_053156, NM_001110251, NM_020615, NM_175025, NM_021515, NM_027862, NM_134157, NM_170778, NM_028281, NM_001048178, NM_0…	1238	287	13451	1.55216	0.979945	0.150312	7.53458
GOTERM_BP_3	GO:0000226~microtubule cytoskeleton organization	20	0.952835	0.00579222	NM_030014, NM_001039934, NM_008635, NM_019674, NM_001038609, NM_011654, NM_028547, NM_001039079, NM_009458, NM_019749, NM_023653, NM_001099275, NM_008860, NM_025475, NM_201230, NM_207176, NM_010838, NM_001163480, NM_134024, NM_019445, NM_008787, NM_021360, NM_017379, NM_008632	1238	111	13451	1.95768	0.987974	0.162076	8.47735
GOTERM_CC_3	GO:0043231~intracellular membrane-bounded organelle	742	35.3502	0.00636857	NM_001080773, NM_025878, NM_148937, NM_144807, NM_019650, NM_033398, NM_007438, NM_008579, NM_001111320, NM_008574, NM_078478, NM_176933, NM_010167, NM_001146100, NM_007856, NM_011434, NM_027444, NM_019645, NM_148950, NM_019639, NM_058212, NM_021790, NM_146091, NM_001083319, NM_027436, NM_011444, NM_025852, NM_007458, NM_153423, NM_027862, NM_177811, NM_008598, NM_001081456, NM_001042419, NM_0010…	1460	7255	15223	1.06638	0.717763	0.0760183	7.68346
GOTERM_CC_3	GO:0045259~proton-transporting ATP synthase complex	7	0.333492	0.00695769	NM_027862, NM_138597, NM_007506, NM_007507, NM_013795, NM_025983, NM_020615, NM_001161419	1460	19	15223	3.84142	0.749034	0.0781012	8.36603
GOTERM_MF_3	GO:0030695~GTPase regulator activity	47	2.23916	0.00731053	NM_013789, NM_175930, NM_001135112, NM_028534, NM_011365, NM_198664, NM_009106, NM_145510, NM_001099288, NM_175003, NM_175752, NM_010122, NM_152801, NM_001112699, NM_024191, NM_029277, NM_024196, NM_133910, NM_016846, NM_021350, NM_178119, NM_175164, NM_001113364, NM_001113362, NM_010629, NM_133641, NM_001081155, NM_198249, NM_023543, NM_008487, NM_009025, NM_001112700, NM_001005508, NM_029057, N…	1183	361	13368	1.4712	0.727118	0.121792	8.61825
GOTERM_MF_3	GO:0051082~unfolded protein binding	14	0.666984	0.00770458	NM_001135112, NM_027287, NM_001033155, NM_001163537, NM_011274, NM_198621, NM_023646, NM_001163536, NM_027044, NM_028500, NM_021422, NM_026027, NM_153527, NM_025489, NM_025926, NM_029782, NM_020566, NM_178939, NM_029669	1183	70	13368	2.26002	0.745637	0.117021	9.06281
GOTERM_MF_3	GO:0043169~cation binding	380	18.1039	0.00989282	NM_026097, NM_177730, NM_148937, NM_144807, NM_033398, NM_026094, NM_181682, NM_181680, NM_001109750, NM_001111320, NM_001166503, NM_010167, NM_146183, NM_198724, NM_198725, NM_011434, NM_027031, NM_144906, NM_001081098, NM_021491, NM_025749, NM_016861, NM_010497, NM_013694, NM_026721, NM_019639, NM_058212, NM_010079, NM_011541, NM_008487, NM_027436, NM_021483, NM_175171, NM_021486, NM_173053, NM…	1183	3885	13368	1.10528	0.827912	0.1364	11.4956
GOTERM_MF_3	GO:0019210~kinase inhibitor activity	7	0.333492	0.0102223	NM_001039051, NM_025774, NM_009896, NM_001039050, NM_011894, NM_025451, NM_009876, NM_008863, NM_144549, NM_001161624, NM_001039053, NM_001039052	1183	22	13368	3.59548	0.837758	0.130552	11.8567
GOTERM_BP_3	GO:0016192~vesicle-mediated transport	59	2.81086	0.0104047	NM_009748, NM_007480, NM_148937, NM_011365, NM_001113326, NM_001035854, NM_001170855, NM_007578, NM_033398, NM_019650, NM_199009, NM_080288, NM_008284, NM_001045520, NM_009681, NM_010241, NM_011862, NM_008090, NM_178872, NM_011162, NM_030014, NM_198613, NM_026168, NM_172395, NM_011027, NM_008917, NM_021502, NM_013694, NM_001077264, NM_001159510, NM_010623, NM_027915, NM_001130444, NM_001130443, N…	1238	466	13451	1.37562	0.999651	0.263712	14.7426
GOTERM_CC_3	GO:0044463~cell projection part	27	1.28633	0.01129	NM_001039934, NM_001038609, NM_001146001, NM_008449, NM_139151, NM_021517, NM_153179, NM_145746, NM_001083618, NM_021712, NM_028284, NM_001042419, NM_146182, NM_001042418, NM_016741, NM_008632, NM_011434, NM_019405, NM_001163271, NM_029064, NM_181731, NM_009499, NM_027019, NM_019936, NM_052976, NM_027687, NM_008757, NM_176848, NM_001042420, NM_010838, NM_029264, NM_008487, NM_007471, NM_019827, N…	1460	170	15223	1.65601	0.894403	0.117411	13.2447
GOTERM_MF_3	GO:0016879~ligase activity, forming carbon-nitrogen bonds	28	1.33397	0.0113236	NM_025773, NM_013787, NM_007552, NM_001164237, NM_001098267, NM_177613, NM_012055, NM_001083618, NM_145468, NM_001159636, NM_010241, NM_001083110, NM_025666, NM_009172, NM_015797, NM_009174, NM_175244, NM_028118, NM_001081348, NM_029064, NM_008853, NM_009458, NM_001163707, NM_001163706, NM_001163705, NM_001163704, NM_008131, NM_025830, NM_029264, NM_019586, NM_019803, NM_016786, NM_080560, NM_025…	1183	193	13368	1.63939	0.866773	0.134094	13.0537
GOTERM_BP_3	GO:0016998~cell wall macromolecule catabolic process	6	0.28585	0.0120364	NM_175215, NM_027083, NM_026915, NM_029367, NM_026092, NM_172495	1238	16	13451	4.07441	0.9999	0.289159	16.8612
GOTERM_BP_3	GO:0044036~cell wall macromolecule metabolic process	6	0.28585	0.0120364	NM_175215, NM_027083, NM_026915, NM_029367, NM_026092, NM_172495	1238	16	13451	4.07441	0.9999	0.289159	16.8612
GOTERM_CC_3	GO:0008287~protein serine/threonine phosphatase complex	9	0.428776	0.0131834	NM_001159496, NM_001159497, NM_028392, NM_001159498, NM_178726, NM_011151, NM_027982, NM_176833, NM_144880, NM_173449, NM_009358, NM_008910	1460	34	15223	2.76001	0.927754	0.129161	15.3009
GOTERM_MF_3	GO:0019887~protein kinase regulator activity	12	0.571701	0.0132678	NM_025774, NM_001039051, NM_001039050, NM_009975, NM_008924, NM_181731, NM_030744, NM_008863, NM_027687, NM_001039053, NM_001039052, NM_011449, NM_011894, NM_025451, NM_001042420, NM_025506, NM_009876, NM_001042419, NM_001042418, NM_144549, NM_001161624	1183	59	13368	2.29832	0.905968	0.145816	15.1307
GOTERM_CC_3	GO:0031410~cytoplasmic vesicle	65	3.09671	0.0137245	NM_001080773, NM_010631, NM_026097, NM_025738, NM_013628, NM_011062, NM_001170855, NM_026094, NM_013681, NM_025735, NM_007438, NM_016908, NM_001025600, NM_001045520, NM_009681, NM_029983, NM_029367, NM_001003917, NM_028064, NM_010492, NM_024456, NM_026805, NM_001111015, NM_028736, NM_011862, NM_011434, NM_178872, NM_010327, NM_001001999, NM_198613, NM_029121, NM_026457, NM_009650, NM_009355, NM_0…	1460	508	15223	1.33413	0.935188	0.127867	15.8802
GOTERM_BP_3	GO:0006644~phospholipid metabolic process	25	1.19104	0.014071	NM_148937, NM_144792, NM_026179, NM_026212, NM_144807, NM_172702, NM_001163159, NM_053014, NM_026638, NM_001163379, NM_019464, NM_145583, NM_025646, NM_023196, NM_198191, NM_028943, NM_001081456, NM_183423, NM_011987, NM_001146690, NM_021491, NM_025576, NM_009981, NM_008838, NM_018743, NM_010258, NM_018889, NM_018862, NM_001168526, NM_001168525, NM_001163160, NM_001024385, NM_027599, NM_172285	1238	163	13451	1.66643	0.999979	0.319649	19.4342
GOTERM_BP_3	GO:0006091~generation of precursor metabolites and energy	36	1.7151	0.0148762	NM_010888, NM_026614, NM_010292, NM_010438, NM_025352, NM_031190, NM_020615, NM_007438, NM_010885, NM_027862, NM_172901, NM_134157, NM_023202, NM_001038593, NM_197979, NM_011099, NM_001038592, NM_001111320, NM_025843, NM_001038594, NM_018870, NM_001146100, NM_001025388, NM_007506, NM_029121, NM_007507, NM_181859, NM_026061, NM_010497, NM_013795, NM_023312, NM_025381, NM_008085, NM_001161419, NM_0…	1238	261	13451	1.49864	0.999989	0.325176	20.4317
GOTERM_BP_3	GO:0009566~fertilization	14	0.666984	0.0148809	NM_025727, NM_008635, NM_148937, NM_001018013, NM_001170855, NM_010778, NM_054066, NM_026094, NM_013694, NM_029066, NM_028957, NM_011449, NM_008574, NM_029367, NM_001081456, NM_178872	1238	73	13451	2.08372	0.999989	0.316355	20.4376
GOTERM_CC_3	GO:0016469~proton-transporting two-sector ATPase complex	10	0.476417	0.0162436	NM_027862, NM_134157, NM_138597, NM_007506, NM_029121, NM_007507, NM_013795, NM_025381, NM_025983, NM_020615, NM_001161419	1460	42	15223	2.48255	0.96094	0.143081	18.5296
GOTERM_MF_3	GO:0003746~translation elongation factor activity	8	0.381134	0.016526	NM_029663, NM_009326, NM_023240, NM_001159750, NM_011541, NM_001159751, NM_010106, NM_146236, NM_170777, NM_007924, NM_026007	1183	31	13368	2.91615	0.947636	0.168352	18.5095
GOTERM_BP_3	GO:0003006~reproductive developmental process	36	1.7151	0.0174709	NM_010193, NM_001001714, NM_001039126, NM_001017407, NM_007948, NM_023064, NM_001017409, NM_133832, NM_080442, NM_177360, NM_032004, NM_010122, NM_013637, NM_019569, NM_173440, NM_007810, NM_001017441, NM_001127355, NM_001127356, NM_027304, NM_011598, NM_011434, NM_011129, NM_030014, NM_025727, NM_008990, NM_008635, NM_008933, NM_001017419, NM_001159724, NM_016875, NM_009458, NM_011305, NM_018858…	1238	264	13451	1.48161	0.999999	0.351228	23.5683
GOTERM_CC_3	GO:0043005~neuron projection	35	1.66746	0.0177767	NM_007697, NM_028021, NM_001039934, NM_001038609, NM_001163433, NM_001113373, NM_009468, NM_008449, NM_007578, NM_028966, NM_001081370, NM_001163516, NM_001163517, NM_001136086, NM_016908, NM_001025600, NM_025451, NM_008171, NM_021712, NM_177814, NM_146182, NM_011245, NM_008632, NM_011434, NM_011162, NM_027151, NM_009311, NM_145526, NM_030689, NM_019936, NM_052976, NM_008917, NM_153166, NM_207676…	1460	245	15223	1.48953	0.971317	0.149073	20.1042
GOTERM_CC_3	GO:0033178~proton-transporting two-sector ATPase complex, catalytic domain	6	0.28585	0.0186458	NM_134157, NM_138597, NM_029121, NM_025381, NM_025983, NM_020615	1460	17	15223	3.68002	0.975928	0.149585	20.9843
GOTERM_MF_3	GO:0016817~hydrolase activity, acting on acid anhydrides	74	3.52549	0.0217296	NM_010631, NM_028021, NM_001081376, NM_011920, NM_147220, NM_080446, NM_009448, NM_009447, NM_007487, NM_026094, NM_008284, NM_010247, NM_134471, NM_015803, NM_010862, NM_017379, NM_024456, NM_146182, NM_009008, NM_001081095, NM_025975, NM_178119, NM_013854, NM_023716, NM_027151, NM_009450, NM_019682, NM_008440, NM_029121, NM_011654, NM_011653, NM_199013, NM_026556, NM_010106, NM_001168471, NM_02…	1183	654	13368	1.2786	0.979525	0.204463	23.6503
GOTERM_CC_3	GO:0005852~eukaryotic translation initiation factor 3 complex	5	0.238209	0.0221977	NM_144545, NM_010123, NM_016876, NM_025344, NM_028659	1460	12	15223	4.34446	0.988259	0.169057	24.4894
GOTERM_BP_3	GO:0048468~cell development	72	3.4302	0.0225478	NM_001083121, NM_177730, NM_001083120, NM_016851, NM_001083127, NM_033398, NM_010920, NM_080442, NM_001083125, NM_001083126, NM_019978, NM_011129, NM_011434, NM_025727, NM_008990, NM_008500, NM_009458, NM_024218, NM_018858, NM_026665, NM_010077, NM_001111051, NM_001110783, NM_001111052, NM_008680, NM_011037, NM_001146038, NM_010193, NM_181048, NM_008449, NM_007948, NM_021883, NM_007949, NM_133832…	1238	611	13451	1.28034	1	0.418622	29.3741
GOTERM_CC_3	GO:0031988~membrane-bounded vesicle	54	2.57265	0.0230745	NM_001080773, NM_026097, NM_025738, NM_013628, NM_011062, NM_001170855, NM_026094, NM_013681, NM_007438, NM_016908, NM_001025600, NM_029983, NM_001045520, NM_029367, NM_028064, NM_010492, NM_026805, NM_024456, NM_001111015, NM_026877, NM_028736, NM_011862, NM_178872, NM_010327, NM_001001999, NM_198613, NM_029121, NM_026457, NM_009650, NM_009355, NM_008917, NM_009356, NM_207676, NM_010261, NM_0236…	1460	420	15223	1.34058	0.99017	0.168806	25.3323
GOTERM_BP_3	GO:0051271~negative regulation of cell motion	8	0.381134	0.023802	NM_018811, NM_007398, NM_010077, NM_021895, NM_001164564, NM_178444, NM_198724, NM_153179, NM_178260, NM_198725, NM_011537	1238	32	13451	2.71628	1	0.42623	30.7434
GOTERM_CC_3	GO:0044429~mitochondrial part	65	3.09671	0.0253605	NM_175177, NM_010479, NM_010478, NM_001135112, NM_025300, NM_010438, NM_001111066, NM_025352, NM_008097, NM_010922, NM_025394, NM_019464, NM_025646, NM_024191, NM_197979, NM_001145820, NM_008574, NM_025595, NM_009945, NM_001146100, NM_028568, NM_011591, NM_009942, NM_026061, NM_023312, NM_025576, NM_021507, NM_028392, NM_198308, NM_001122683, NM_025336, NM_001042541, NM_027436, NM_025983, NM_0096…	1460	524	15223	1.29339	0.993818	0.177676	27.4894
GOTERM_BP_3	GO:0007032~endosome organization	5	0.238209	0.0258964	NM_030014, NM_010241, NM_024456, NM_199009, NM_175105	1238	13	13451	4.17889	1	0.444152	32.9749
GOTERM_CC_3	GO:0008021~synaptic vesicle	13	0.619343	0.0269504	NM_213614, NM_010327, NM_001001999, NM_008917, NM_182993, NM_207676, NM_010261, NM_207675, NM_013681, NM_016908, NM_001025600, NM_008171, NM_011286, NM_018770, NM_010492, NM_026805, NM_001111015, NM_029153	1460	68	15223	1.99334	0.995526	0.181554	28.9557
GOTERM_BP_3	GO:0006928~cell motion	46	2.19152	0.027428	NM_001083121, NM_001083120, NM_001083127, NM_001083125, NM_001083126, NM_001163516, NM_001163517, NM_080288, NM_027884, NM_008574, NM_001126045, NM_008775, NM_173447, NM_019978, NM_008500, NM_009650, NM_009651, NM_009499, NM_198655, NM_011160, NM_008738, NM_023653, NM_013694, NM_024218, NM_008063, NM_009407, NM_001097977, NM_009507, NM_010077, NM_010135, NM_007557, NM_001168602, NM_001042542, NM_…	1238	367	13451	1.36184	1	0.453759	34.5641
GOTERM_CC_3	GO:0005875~microtubule associated complex	14	0.666984	0.0276683	NM_010631, NM_027151, NM_019682, NM_001039934, NM_008449, NM_026556, NM_010629, NM_001168471, NM_001168472, NM_019749, NM_010623, NM_025475, NM_001001185, NM_001145831, NM_001145832, NM_019785, NM_146182, NM_025975, NM_008632	1460	76	15223	1.92071	0.996134	0.179968	29.6089
GOTERM_BP_3	GO:0051235~maintenance of location	8	0.381134	0.0278882	NM_201230, NM_207267, NM_015752, NM_001081242, NM_001025391, NM_025284, NM_182993, NM_030106, NM_001039392, NM_021483, NM_001163516, NM_001163517	1238	33	13451	2.63396	1	0.450036	35.0347
GOTERM_CC_3	GO:0005929~cilium	21	1.00048	0.0326558	NM_015752, NM_023649, NM_001038609, NM_013746, NM_008449, NM_007593, NM_139151, NM_001083618, NM_028284, NM_001042419, NM_001042418, NM_146182, NM_153677, NM_001163186, NM_019405, NM_001163187, NM_001163184, NM_013615, NM_029064, NM_001163271, NM_001163185, NM_029772, NM_009651, NM_181731, NM_001025391, NM_019990, NM_027687, NM_001113213, NM_001113214, NM_001036684, NM_009723, NM_001042420, NM_01…	1460	135	15223	1.62193	0.998603	0.202826	33.996
GOTERM_BP_3	GO:0021680~cerebellar Purkinje cell layer development	5	0.238209	0.0336784	NM_001036684, NM_009723, NM_008498, NM_028835, NM_007578, NM_013646	1238	14	13451	3.88039	1	0.505701	40.6914
GOTERM_BP_3	GO:0046164~alcohol catabolic process	12	0.571701	0.0337009	NM_010292, NM_010438, NM_008085, NM_031190, NM_025396, NM_010956, NM_007438, NM_009415, NM_011099, NM_018870, NM_001146100, NM_008155, NM_023119, NM_001025388	1238	65	13451	2.00587	1	0.496685	40.7125
GOTERM_BP_3	GO:0051098~regulation of binding	15	0.714626	0.0349072	NM_001135112, NM_016875, NM_001047433, NM_011952, NM_007949, NM_010432, NM_020024, NM_010433, NM_001136065, NM_023646, NM_008859, NM_010241, NM_023059, NM_080560, NM_027673, NM_007837, NM_172254, NM_001081106	1238	90	13451	1.81085	1	0.500081	41.8311
GOTERM_BP_3	GO:0046907~intracellular transport	52	2.47737	0.0357981	NM_001083121, NM_026097, NM_009748, NM_009793, NM_028021, NM_001083120, NM_019511, NM_001048057, NM_001035854, NM_001159320, NM_025394, NM_019650, NM_199009, NM_031173, NM_009681, NM_023579, NM_010241, NM_001048058, NM_146182, NM_023372, NM_001081095, NM_026877, NM_021350, NM_028568, NM_011591, NM_030014, NM_198613, NM_026168, NM_026556, NM_001168471, NM_021502, NM_001168472, NM_001077264, NM_027…	1238	431	13451	1.31087	1	0.5002	42.6446
GOTERM_CC_3	GO:0031105~septin complex	5	0.238209	0.0384806	NM_213614, NM_010327, NM_001001999, NM_027669, NM_028826, NM_011129	1460	14	15223	3.72383	0.999578	0.228168	38.8005
GOTERM_BP_3	GO:0045185~maintenance of protein location	7	0.333492	0.0387583	NM_201230, NM_207267, NM_015752, NM_001081242, NM_001025391, NM_025284, NM_030106, NM_001039392, NM_021483, NM_001163516, NM_001163517	1238	28	13451	2.71628	1	0.519873	45.2719
GOTERM_BP_3	GO:0048469~cell maturation	13	0.619343	0.0401961	NM_018826, NM_001146038, NM_008500, NM_010193, NM_001145920, NM_007949, NM_001083127, NM_080442, NM_001083125, NM_018743, NM_001083126, NM_018858, NM_019740, NM_009876, NM_001161624, NM_007471, NM_009820, NM_011129, NM_008090	1238	75	13451	1.88328	1	0.524485	46.507
GOTERM_CC_3	GO:0044455~mitochondrial membrane part	10	0.476417	0.0410677	NM_027862, NM_011591, NM_007507, NM_026061, NM_013795, NM_023312, NM_009945, NM_016871, NM_025983, NM_010885, NM_001109748	1460	49	15223	2.1279	0.999752	0.234971	40.8294
GOTERM_BP_3	GO:0051649~establishment of localization in cell	70	3.33492	0.0414681	NM_001083121, NM_026097, NM_028021, NM_009793, NM_019511, NM_001083120, NM_148937, NM_001035854, NM_001170855, NM_019650, NM_013681, NM_199009, NM_146182, NM_001081095, NM_023372, NM_026877, NM_028568, NM_177284, NM_021491, NM_011027, NM_008917, NM_001168471, NM_001168472, NM_021502, NM_013694, NM_001077264, NM_027915, NM_026665, NM_027338, NM_020252, NM_027025, NM_001122820, NM_008680, NM_025917…	1238	610	13451	1.24682	1	0.527416	47.5779
GOTERM_BP_3	GO:0060548~negative regulation of cell death	32	1.52454	0.04227	NM_010479, NM_001077529, NM_010478, NM_011037, NM_013787, NM_028844, NM_001042767, NM_007552, NM_001042768, NM_144792, NM_007948, NM_011130, NM_007949, NM_007578, NM_010920, NM_010433, NM_001136065, NM_001165935, NM_008284, NM_145583, NM_145468, NM_033601, NM_013632, NM_009096, NM_013558, NM_011434, NM_011162, NM_008934, NM_007398, NM_009736, NM_181858, NM_008917, NM_009458, NM_009429, NM_008842,…	1238	245	13451	1.41912	1	0.526205	48.2427
GOTERM_CC_3	GO:0005740~mitochondrial envelope	49	2.33444	0.0441431	NM_175177, NM_010438, NM_001111066, NM_025352, NM_008097, NM_025394, NM_019464, NM_025646, NM_024191, NM_197979, NM_001145820, NM_008574, NM_009945, NM_001146100, NM_028568, NM_011591, NM_009942, NM_026061, NM_023312, NM_025576, NM_021507, NM_028392, NM_001122683, NM_025336, NM_001042541, NM_025983, NM_009648, NM_026331, NM_010888, NM_026614, NM_026332, NM_025673, NM_001162503, NM_020615, NM_0108…	1460	391	15223	1.30667	0.999869	0.243723	43.1606
GOTERM_BP_3	GO:0007569~cell aging	7	0.333492	0.0452055	NM_001164216, NM_010798, NM_001135112, NM_001164217, NM_183208, NM_007948, NM_023646, NM_008284, NM_001130444, NM_001130443, NM_025946, NM_001127324, NM_011434	1238	29	13451	2.62261	1	0.542645	50.6097
GOTERM_CC_3	GO:0031090~organelle membrane	93	4.43068	0.0467231	NM_175177, NM_022331, NM_144792, NM_001111066, NM_025352, NM_019650, NM_026017, NM_013681, NM_001163516, NM_025735, NM_001163517, NM_008574, NM_001146100, NM_010492, NM_026877, NM_028568, NM_145522, NM_009981, NM_023653, NM_021507, NM_025336, NM_001042541, NM_001159551, NM_009648, NM_139306, NM_021483, NM_026331, NM_026614, NM_026332, NM_177897, NM_013746, NM_175025, NM_018784, NM_027862, NM_0232…	1460	809	15223	1.19862	0.999923	0.249563	45.0508
GOTERM_BP_3	GO:0010467~gene expression	260	12.3869	0.0491832	NM_025717, NM_025878, NM_153778, NM_028572, NM_001161629, NM_029931, NM_001161628, NM_011664, NM_016851, NM_033398, NM_029416, NM_001110305, NM_019647, NM_012053, NM_001110307, NM_012052, NM_001110306, NM_009438, NM_010167, NM_025344, NM_016844, NM_023372, NM_026305, NM_011537, NM_029946, NM_029751, NM_011029, NM_011027, NM_027444, NM_011297, NM_009980, NM_001168277, NM_024218, NM_013687, NM_0187…	1238	2571	13451	1.09877	1	0.565844	53.656

## Sheet: Go analysis round sig up
Go analysis of genes that are significantly up regulated in round spermatids
Category	Term	Count	%	PValue	Genes	List Total	Pop Hits	Pop Total	Fold Enrichment	Bonferroni	Benjamini	FDR
GOTERM_CC_3	GO:0005622~intracellular	1036	64.0693	1.46645e-46	NM_001110826, NM_001037764, NM_001109757, NM_008569, NM_130447, NM_007858, NM_008302, NM_025881, NM_001161430, NM_001003939, NM_016961, NM_028298, NM_001076554, NM_025481, NM_011448, NM_019636, NM_001081421, NM_001083318, NM_011446, NM_028717, NM_025853, NM_001080794, NM_028710, NM_001080796, NM_177619, NM_173866, NM_007842, NM_001080797, NM_016784, NM_007841, NM_144825, NM_028986, NM_007462, NM_…	1243	10033	15223	1.26461	2.80093e-44	2.80093e-44	1.82418e-43
GOTERM_CC_3	GO:0044424~intracellular part	982	60.7297	6.68462e-37	NM_001110826, NM_001037764, NM_001109757, NM_008569, NM_130447, NM_007858, NM_008302, NM_025881, NM_001161430, NM_001003939, NM_016961, NM_028298, NM_001076554, NM_025481, NM_011448, NM_019636, NM_001081421, NM_001083318, NM_011446, NM_028717, NM_025853, NM_028710, NM_177619, NM_173866, NM_007842, NM_016784, NM_007841, NM_144825, NM_028986, NM_007462, NM_016965, NM_007465, NM_001081458, NM_176958…	1243	9598	15223	1.25303	1.27676e-34	6.38382e-35	8.31528e-34
GOTERM_CC_3	GO:0043229~intracellular organelle	856	52.9375	6.22872e-30	NM_001037764, NM_001109757, NM_008569, NM_130447, NM_007858, NM_008302, NM_025881, NM_001161430, NM_016961, NM_028298, NM_001076554, NM_025481, NM_011448, NM_019636, NM_001081421, NM_001083318, NM_011446, NM_028717, NM_025853, NM_028710, NM_177619, NM_173866, NM_007842, NM_016784, NM_028986, NM_007462, NM_001081458, NM_176958, NM_011416, NM_007832, NM_030886, NM_176953, NM_007839, NM_008306, NM_1…	1243	8186	15223	1.28065	1.18969e-27	3.96562e-28	7.74816e-27
GOTERM_CC_3	GO:0043231~intracellular membrane-bounded organelle	777	48.0519	2.46943e-28	NM_001037764, NM_001109757, NM_008569, NM_130447, NM_008302, NM_025881, NM_001161430, NM_016961, NM_028298, NM_025481, NM_011448, NM_019636, NM_001081421, NM_001083318, NM_011446, NM_028717, NM_025853, NM_028710, NM_177619, NM_173866, NM_016784, NM_007842, NM_028986, NM_007462, NM_001081458, NM_176958, NM_011416, NM_007832, NM_030886, NM_176953, NM_007839, NM_008306, NM_148929, NM_027464, NM_1738…	1243	7255	15223	1.31163	4.71661e-26	1.17915e-26	3.07183e-25
GOTERM_BP_3	GO:0044260~cellular macromolecule metabolic process	518	32.0346	3.10815e-21	NM_001163453, NM_001163451, NM_001163450, NM_001081090, NM_027830, NM_001109757, NM_177739, NM_001039521, NM_008569, NM_027350, NM_145465, NM_007715, NM_130447, NM_027347, NM_026876, NM_008302, NM_144904, NM_153552, NM_019778, NM_001109626, NM_001109628, NM_001145947, NM_052993, NM_016961, NM_025483, NM_001163468, NM_025481, NM_001164709, NM_001035531, NM_148943, NM_001163467, NM_145484, NM_02734…	1105	4549	13451	1.38614	2.28449e-18	2.28449e-18	4.71788e-18
GOTERM_BP_3	GO:0006139~nucleobase, nucleoside, nucleotide and nucleic acid metabolic process	339	20.9647	4.98565e-14	NM_001081090, NM_027830, NM_001109757, NM_177739, NM_001039521, NM_027350, NM_007715, NM_027347, NM_144900, NM_026876, NM_144904, NM_153552, NM_019778, NM_001163468, NM_001163467, NM_145484, NM_001163469, NM_138949, NM_011448, NM_001083318, NM_001166416, NM_001081080, NM_011446, NM_016856, NM_027007, NM_177619, NM_016784, NM_001164575, NM_176958, NM_001164576, NM_007832, NM_001081074, NM_030886, …	1105	2881	13451	1.43235	3.6639e-11	1.83195e-11	7.56617e-11
GOTERM_MF_3	GO:0001883~purine nucleoside binding	208	12.8633	5.00989e-14	NM_001110826, NM_009302, NM_009445, NM_027830, NM_001109757, NM_027350, NM_007711, NM_001164597, NM_145465, NM_011866, NM_008576, NM_013811, NM_008857, NM_011860, NM_144900, NM_134037, NM_008302, NM_001166407, NM_001033668, NM_001081330, NM_001166406, NM_009004, NM_178795, NM_011652, NM_009838, NM_001039138, NM_031386, NM_001109626, NM_001109628, NM_001039139, NM_016961, NM_181072, NM_001035531, …	1089	1548	13368	1.64942	8.06144e-12	8.06144e-12	6.05294e-11
GOTERM_BP_3	GO:0051276~chromosome organization	80	4.94743	1.85389e-13	NM_001081001, NM_001139516, NM_031374, NM_001085492, NM_133851, NM_054078, NM_009442, NM_199196, NM_009030, NM_001081149, NM_178113, NM_001168321, NM_001038695, NM_011721, NM_001163263, NM_030147, NM_145997, NM_011916, NM_172663, NM_001097979, NM_026666, NM_011714, NM_001122822, NM_010470, NM_001098837, NM_001098836, NM_172280, NM_007550, NM_015781, NM_201637, NM_177619, NM_176850, NM_007462, NM_…	1105	404	13451	2.41047	1.36274e-10	4.54248e-11	2.8143e-10
GOTERM_MF_3	GO:0032553~ribonucleotide binding	225	13.9147	5.70727e-12	NM_001110826, NM_009302, NM_009445, NM_027830, NM_001109757, NM_009706, NM_027350, NM_007711, NM_001164597, NM_145465, NM_011866, NM_008576, NM_013811, NM_008857, NM_011860, NM_144900, NM_134037, NM_008302, NM_001033668, NM_001166407, NM_001081330, NM_001166406, NM_009004, NM_178795, NM_011652, NM_177411, NM_009838, NM_001039138, NM_031386, NM_001109626, NM_008996, NM_001109628, NM_001039139, NM_…	1089	1796	13368	1.53785	9.18879e-10	4.59439e-10	6.89886e-09
GOTERM_BP_3	GO:0034641~cellular nitrogen compound metabolic process	348	21.5213	1.82609e-11	NM_001081090, NM_027830, NM_001109757, NM_177739, NM_001039521, NM_027350, NM_007715, NM_027347, NM_144900, NM_026876, NM_144904, NM_153552, NM_019778, NM_001163468, NM_001163467, NM_145484, NM_001163469, NM_138949, NM_011448, NM_001083318, NM_001166416, NM_001081080, NM_011446, NM_016856, NM_027007, NM_177619, NM_016784, NM_001164575, NM_176958, NM_001164576, NM_007832, NM_001081074, NM_030886, …	1105	3105	13451	1.3643	1.34218e-08	3.35545e-09	2.77185e-08
GOTERM_CC_3	GO:0044428~nuclear part	168	10.3896	2.33682e-11	NM_001081090, NM_009702, NM_153774, NM_054078, NM_009442, NM_001004436, NM_012051, NM_007715, NM_027347, NM_172882, NM_011860, NM_001024604, NM_145997, NM_153552, NM_001109626, NM_001109628, NM_028298, NM_138659, NM_009453, NM_001122822, NM_001163734, NM_001083318, NM_001166416, NM_031391, NM_177619, NM_016784, NM_007842, NM_008886, NM_008717, NM_011416, NM_153570, NM_001081074, NM_176953, NM_007…	1243	1241	15223	1.65793	4.46333e-09	8.92665e-10	2.90687e-08
GOTERM_MF_3	GO:0017076~purine nucleotide binding	228	14.1002	6.52395e-11	NM_001110826, NM_009302, NM_009445, NM_027830, NM_001109757, NM_009706, NM_027350, NM_007711, NM_001164597, NM_145465, NM_011866, NM_008576, NM_013811, NM_008857, NM_011860, NM_144900, NM_134037, NM_008302, NM_001033668, NM_001166407, NM_001081330, NM_001166406, NM_009004, NM_178795, NM_011652, NM_177411, NM_009838, NM_001039138, NM_031386, NM_001109626, NM_008996, NM_001109628, NM_001039139, NM_…	1089	1871	13368	1.49589	1.05036e-08	3.50119e-09	7.88599e-08
GOTERM_MF_3	GO:0016817~hydrolase activity, acting on acid anhydrides	103	6.36982	7.00389e-11	NM_001110826, NM_198007, NM_183162, NM_001042620, NM_027830, NM_001109757, NM_010864, NM_009030, NM_008576, NM_147219, NM_013811, NM_144900, NM_001081330, NM_001033668, NM_001166407, NM_011721, NM_001166406, NM_009004, NM_001080706, NM_177411, NM_181072, NM_019426, NM_001167949, NM_001167746, NM_001122822, NM_009592, NM_177213, NM_177214, NM_025676, NM_001160386, NM_178912, NM_001081392, NM_00755…	1089	654	13368	1.93329	1.12763e-08	2.81906e-09	8.46611e-08
GOTERM_CC_3	GO:0044446~intracellular organelle part	349	21.5832	4.62517e-10	NM_001163453, NM_001163451, NM_001163450, NM_001081090, NM_001109757, NM_001004436, NM_007715, NM_027347, NM_001166407, NM_001024604, NM_001033668, NM_001081330, NM_001166406, NM_153552, NM_001109626, NM_001109628, NM_028298, NM_001076554, NM_001164717, NM_001083318, NM_001166416, NM_019787, NM_028717, NM_025853, NM_177619, NM_008448, NM_016784, NM_007842, NM_001163434, NM_007462, NM_011416, NM_1…	1243	3194	15223	1.3382	8.83407e-08	1.47235e-08	5.75344e-07
GOTERM_MF_3	GO:0043169~cation binding	405	25.0464	1.24595e-09	NM_027455, NM_001037764, NM_001109757, NM_177739, NM_001164597, NM_144900, NM_026876, NM_134037, NM_025881, NM_173026, NM_019778, NM_052993, NM_028298, NM_001076554, NM_001007221, NM_001164709, NM_001007220, NM_145484, NM_138949, NM_027341, NM_001081421, NM_134048, NM_001081080, NM_019787, NM_027007, NM_001100451, NM_177619, NM_028710, NM_173865, NM_028986, NM_176850, NM_001110253, NM_001164575, …	1089	3885	13368	1.27968	2.00599e-07	4.01197e-08	1.50608e-06
GOTERM_BP_3	GO:0060255~regulation of macromolecule metabolic process	298	18.4292	4.05252e-09	NM_001163453, NM_001163451, NM_001163450, NM_001081090, NM_001037764, NM_001109757, NM_177739, NM_007715, NM_027347, NM_153552, NM_019778, NM_028298, NM_001163468, NM_001163467, NM_145484, NM_001163469, NM_138949, NM_011448, NM_001033536, NM_001083318, NM_001166416, NM_011446, NM_027007, NM_177619, NM_176850, NM_028986, NM_007462, NM_016965, NM_001164575, NM_176958, NM_011416, NM_001164576, NM_00…	1105	2688	13451	1.34952	2.9786e-06	5.9572e-07	6.15136e-06
GOTERM_BP_3	GO:0019222~regulation of metabolic process	320	19.7897	6.5317e-09	NM_001163453, NM_001163451, NM_001163450, NM_001081090, NM_001037764, NM_001109757, NM_177739, NM_007715, NM_130447, NM_027347, NM_144900, NM_008302, NM_153552, NM_019778, NM_028298, NM_001163468, NM_001163467, NM_145484, NM_001163469, NM_138949, NM_011448, NM_001033536, NM_001083318, NM_001166416, NM_011446, NM_027007, NM_028717, NM_177619, NM_176850, NM_028986, NM_007462, NM_016965, NM_00116457…	1105	2942	13451	1.32404	4.80079e-06	8.00133e-07	9.91453e-06
GOTERM_BP_3	GO:0010467~gene expression	285	17.6252	1.10293e-08	NM_001081090, NM_001045559, NM_009702, NM_054078, NM_177739, NM_009442, NM_001039521, NM_027350, NM_007715, NM_001110309, NM_012051, NM_027347, NM_145991, NM_001122978, NM_001168321, NM_026876, NM_144904, NM_001113356, NM_145997, NM_153552, NM_019778, NM_053009, NM_024212, NM_172458, NM_080456, NM_001001447, NM_138659, NM_001163468, NM_145484, NM_001163467, NM_001077695, NM_138949, NM_001163469, …	1105	2571	13451	1.34938	8.10652e-06	1.15808e-06	1.67415e-05
GOTERM_BP_3	GO:0009059~macromolecule biosynthetic process	267	16.5121	3.71942e-08	NM_001081090, NM_001045559, NM_027830, NM_054078, NM_001109757, NM_177739, NM_009442, NM_001039521, NM_027350, NM_007715, NM_001110309, NM_012051, NM_027347, NM_145991, NM_001168321, NM_001122978, NM_145997, NM_011652, NM_153552, NM_019778, NM_053009, NM_052993, NM_024212, NM_172458, NM_080456, NM_001001447, NM_001163468, NM_145484, NM_001163467, NM_001077695, NM_138949, NM_001163469, NM_172739, …	1105	2406	13451	1.35085	2.73373e-05	3.41721e-06	5.64573e-05
GOTERM_MF_3	GO:0003677~DNA binding	206	12.7396	5.97483e-08	NM_009302, NM_027830, NM_054078, NM_177739, NM_009442, NM_007715, NM_001110309, NM_012051, NM_145997, NM_153552, NM_019778, NM_053009, NM_199322, NM_001001447, NM_026221, NM_001163468, NM_001077695, NM_001163467, NM_001163469, NM_172739, NM_001081422, NM_011448, NM_001033536, NM_001122822, NM_001083318, NM_013922, NM_177318, NM_011446, NM_027007, NM_201637, NM_177619, NM_007842, NM_176850, NM_008…	1089	1781	13368	1.41985	9.61943e-06	1.60324e-06	7.22221e-05
GOTERM_CC_3	GO:0043232~intracellular non-membrane-bounded organelle	219	13.5436	9.46674e-08	NM_001081090, NM_054078, NM_009442, NM_001004436, NM_013811, NM_007858, NM_011860, NM_001166407, NM_001033668, NM_001081330, NM_001166406, NM_009004, NM_145997, NM_011652, NM_001025309, NM_024212, NM_080456, NM_001129999, NM_028298, NM_181072, NM_026220, NM_001076554, NM_009453, NM_172739, NM_001164717, NM_172734, NM_001122822, NM_001163734, NM_009595, NM_001160386, NM_177217, NM_177710, NM_02871…	1243	1919	15223	1.39765	1.80813e-05	2.58306e-06	0.000117761
GOTERM_BP_3	GO:0031323~regulation of cellular metabolic process	299	18.491	1.08191e-07	NM_001163453, NM_001163451, NM_001163450, NM_001081090, NM_001037764, NM_001109757, NM_177739, NM_007715, NM_130447, NM_027347, NM_144900, NM_008302, NM_153552, NM_019778, NM_028298, NM_001163468, NM_001163467, NM_145484, NM_001163469, NM_138949, NM_011448, NM_001033536, NM_001083318, NM_001166416, NM_011446, NM_027007, NM_028717, NM_177619, NM_176850, NM_028986, NM_007462, NM_001164575, NM_17695…	1105	2786	13451	1.30642	7.95175e-05	8.83559e-06	0.000164225
GOTERM_BP_3	GO:0080090~regulation of primary metabolic process	288	17.8108	1.37558e-07	NM_001163453, NM_001163451, NM_001163450, NM_001081090, NM_001037764, NM_177739, NM_007715, NM_027347, NM_144900, NM_153552, NM_019778, NM_028298, NM_001163468, NM_001163467, NM_145484, NM_001163469, NM_138949, NM_011448, NM_001033536, NM_001083318, NM_001166416, NM_011446, NM_027007, NM_177619, NM_176850, NM_028986, NM_007462, NM_001164575, NM_176958, NM_011416, NM_001164576, NM_013557, NM_02359…	1105	2672	13451	1.31204	0.0001011	1.01105e-05	0.000208801
GOTERM_BP_3	GO:0007018~microtubule-based movement	26	1.60792	4.05138e-07	NM_010414, NM_008448, NM_183046, NM_133833, NM_001164669, NM_134448, NM_024245, NM_013811, NM_173762, NM_001114085, NM_001166407, NM_001033668, NM_001081330, NM_001166406, NM_001033879, NM_009004, NM_023317, NM_008441, NM_029851, NM_008445, NM_019756, NM_010626, NM_024241, NM_001081258, NM_001167746, NM_019536, NM_133365, NM_001081177, NM_001160386, NM_001081133	1105	101	13451	3.13361	0.000297732	2.70702e-05	0.000614961
GOTERM_CC_3	GO:0044427~chromosomal part	54	3.33952	4.17692e-07	NM_054078, NM_194342, NM_199196, NM_001004436, NM_001102565, NM_001114085, NM_001081149, NM_178113, NM_001167730, NM_029633, NM_023317, NM_001081363, NM_027191, NM_001163018, NM_008234, NM_001122896, NM_146235, NM_001122897, NM_001110350, NM_001097979, NM_001110351, NM_011714, NM_001081251, NM_010470, NM_010830, NM_001081117, NM_007550, NM_025853, NM_145924, NM_201637, NM_021385, NM_007690, NM_02…	1243	318	15223	2.07968	7.9776e-05	9.97234e-06	0.000519583
GOTERM_BP_3	GO:0051171~regulation of nitrogen compound metabolic process	257	15.8936	6.00087e-07	NM_001081090, NM_031374, NM_001045559, NM_001037764, NM_054078, NM_009705, NM_011668, NM_177739, NM_009442, NM_007715, NM_001110309, NM_012051, NM_027347, NM_011860, NM_001168321, NM_001122978, NM_008302, NM_145997, NM_153552, NM_019778, NM_053009, NM_172458, NM_028298, NM_001001447, NM_001163468, NM_145484, NM_001163467, NM_001077695, NM_001163469, NM_172739, NM_138949, NM_011448, NM_001025163, …	1105	2372	13451	1.3189	0.000440967	3.67547e-05	0.000910874
GOTERM_BP_3	GO:0019538~protein metabolic process	279	17.2542	6.0888e-07	NM_001163453, NM_001163451, NM_001163450, NM_027455, NM_138668, NM_009445, NM_054078, NM_011668, NM_001109757, NM_008569, NM_027350, NM_145465, NM_001160049, NM_130447, NM_008857, NM_008302, NM_023371, NM_001113356, NM_011652, NM_031388, NM_009838, NM_001025309, NM_001039138, NM_001109626, NM_031386, NM_001145947, NM_001109628, NM_001039139, NM_029023, NM_052993, NM_024212, NM_016961, NM_080456, …	1105	2615	13451	1.29875	0.000447427	3.44246e-05	0.00092422
GOTERM_BP_3	GO:0009889~regulation of biosynthetic process	266	16.4502	7.07604e-07	NM_001081090, NM_001045559, NM_001037764, NM_054078, NM_009705, NM_011668, NM_177739, NM_009442, NM_007715, NM_001110309, NM_012051, NM_027347, NM_001168321, NM_001122978, NM_144900, NM_008302, NM_145997, NM_001159606, NM_153552, NM_019778, NM_053009, NM_172458, NM_028298, NM_001001447, NM_001163468, NM_145484, NM_001163467, NM_001077695, NM_001159603, NM_001159604, NM_138949, NM_001163469, NM_00…	1105	2476	13451	1.30775	0.000519954	3.71485e-05	0.00107407
GOTERM_BP_3	GO:0006793~phosphorus metabolic process	112	6.92641	1.08637e-06	NM_001163453, NM_001163451, NM_001163450, NM_009445, NM_010336, NM_145465, NM_028776, NM_001160049, NM_130447, NM_008857, NM_011652, NM_001039138, NM_031386, NM_001109626, NM_172665, NM_001109628, NM_001039139, NM_007661, NM_177078, NM_016961, NM_008914, NM_145527, NM_001164791, NM_001035531, NM_011218, NM_172734, NM_011714, NM_001110265, NM_001033344, NM_178597, NM_001136104, NM_009595, NM_02533…	1105	866	13451	1.57432	0.000798164	5.32307e-05	0.001649
GOTERM_BP_3	GO:0022402~cell cycle process	61	3.77242	1.83332e-06	NM_021308, NM_001081001, NM_021346, NM_031374, NM_009481, NM_133851, NM_001001981, NM_009791, NM_013726, NM_008569, NM_201232, NM_010928, NM_001114085, NM_178113, NM_029633, NM_144907, NM_175310, NM_207671, NM_001042652, NM_175260, NM_023317, NM_001081363, NM_027707, NM_027191, NM_001039138, NM_001039139, NM_011916, NM_028298, NM_008234, NM_146235, NM_001110350, NM_028390, NM_001110351, NM_178597…	1105	393	13451	1.88942	0.00134658	8.42145e-05	0.00278277
GOTERM_BP_3	GO:0008104~protein localization	99	6.12245	2.48757e-06	NM_021305, NM_001163453, NM_145985, NM_001163451, NM_030559, NM_001163450, NM_031374, NM_001102423, NM_153774, NM_001077687, NM_001077688, NM_001102425, NM_001102424, NM_019424, NM_146109, NM_177208, NM_175550, NM_147153, NM_001166407, NM_001166406, NM_001161430, NM_009004, NM_017478, NM_177411, NM_008996, NM_001165902, NM_008995, NM_001163663, NM_008379, NM_053204, NM_173028, NM_028355, NM_00108…	1105	753	13451	1.60041	0.0018267	0.000107545	0.00377584
GOTERM_BP_3	GO:0009057~macromolecule catabolic process	88	5.44218	3.90667e-06	NM_138668, NM_011668, NM_008569, NM_183225, NM_007930, NM_146003, NM_001167730, NM_144788, NM_007525, NM_001163263, NM_031388, NM_001025309, NM_025483, NM_025481, NM_001164709, NM_148943, NM_027341, NM_001029983, NM_028149, NM_028769, NM_144873, NM_134048, NM_029749, NM_180600, NM_001170643, NM_175127, NM_133975, NM_009422, NM_001081458, NM_009615, NM_011240, NM_001040695, NM_172606, NM_027869, N…	1105	654	13451	1.63794	0.00286729	0.00015951	0.0059298
GOTERM_MF_3	GO:0003723~RNA binding	89	5.50402	4.59537e-06	NM_001110826, NM_021308, NM_183162, NM_009702, NM_054078, NM_170590, NM_009033, NM_001166371, NM_026876, NM_172252, NM_001038696, NM_170598, NM_007525, NM_144904, NM_178925, NM_001114977, NM_198010, NM_001159606, NM_011652, NM_153552, NM_001164272, NM_011916, NM_080456, NM_138659, NM_001159603, NM_009453, NM_001159604, NM_027341, NM_001159605, NM_001042708, NM_001042709, NM_001081154, NM_009261, …	1089	672	13368	1.62577	0.000739583	0.000105688	0.00555462
GOTERM_BP_3	GO:0044249~cellular biosynthetic process	306	18.9239	4.66302e-06	NM_001081090, NM_027830, NM_001109757, NM_177739, NM_001039521, NM_027350, NM_007715, NM_027347, NM_144900, NM_134037, NM_021473, NM_153552, NM_019778, NM_052993, NM_001163468, NM_001163467, NM_145484, NM_001163469, NM_138949, NM_011448, NM_001083318, NM_001166416, NM_001081080, NM_011446, NM_027007, NM_134255, NM_177619, NM_010046, NM_001164575, NM_176958, NM_146066, NM_001164576, NM_176953, NM_…	1105	2980	13451	1.24996	0.00342146	0.000180369	0.0070778
GOTERM_BP_3	GO:0045184~establishment of protein localization	86	5.31849	1.41645e-05	NM_021305, NM_145985, NM_030559, NM_001102423, NM_153774, NM_001102425, NM_001102424, NM_019424, NM_177208, NM_175550, NM_147153, NM_001166407, NM_001166406, NM_001161430, NM_017478, NM_009004, NM_177411, NM_008996, NM_008995, NM_001163663, NM_008379, NM_053204, NM_173028, NM_028355, NM_001082484, NM_198304, NM_019788, NM_019787, NM_009260, NM_172675, NM_133780, NM_021884, NM_018868, NM_178851, N…	1105	656	13451	1.59583	0.010357	0.000520415	0.0214983
GOTERM_MF_3	GO:0016772~transferase activity, transferring phosphorus-containing groups	115	7.11194	1.68122e-05	NM_001163453, NM_001163451, NM_001163450, NM_013784, NM_009445, NM_007671, NM_001024917, NM_013726, NM_001164597, NM_145465, NM_028776, NM_130447, NM_008857, NM_178795, NM_011652, NM_025729, NM_001039138, NM_031386, NM_001109626, NM_172665, NM_001109628, NM_001039139, NM_007661, NM_177078, NM_016961, NM_145527, NM_001164791, NM_001035531, NM_001166177, NM_172734, NM_008847, NM_011714, NM_00111026…	1089	957	13368	1.47511	0.00270313	0.000338292	0.0203203
GOTERM_BP_3	GO:0015031~protein transport	85	5.25665	1.82818e-05	NM_021305, NM_145985, NM_030559, NM_001102423, NM_153774, NM_001102425, NM_001102424, NM_019424, NM_177208, NM_175550, NM_147153, NM_001166407, NM_001166406, NM_001161430, NM_017478, NM_009004, NM_177411, NM_008996, NM_008995, NM_001163663, NM_008379, NM_053204, NM_173028, NM_028355, NM_001082484, NM_198304, NM_019788, NM_019787, NM_009260, NM_172675, NM_133780, NM_021884, NM_018868, NM_178851, N…	1105	651	13451	1.58939	0.0133473	0.000639662	0.0277464
GOTERM_BP_3	GO:0033554~cellular response to stress	59	3.64873	1.85007e-05	NM_001163453, NM_001163451, NM_001081001, NM_001163450, NM_001044371, NM_001109757, NM_010431, NM_011264, NM_001167730, NM_011721, NM_007525, NM_001010833, NM_001013577, NM_198010, NM_146144, NM_007955, NM_172663, NM_007499, NM_016961, NM_026009, NM_010424, NM_145528, NM_011714, NM_001122822, NM_011159, NM_001033244, NM_010830, NM_001029856, NM_178912, NM_172280, NM_007550, NM_009826, NM_00108135…	1105	404	13451	1.77772	0.0135061	0.000617907	0.0280787
GOTERM_BP_3	GO:0022403~cell cycle phase	50	3.09215	2.89364e-05	NM_021308, NM_001081001, NM_021346, NM_031374, NM_009481, NM_133851, NM_001001981, NM_009791, NM_013726, NM_008569, NM_201232, NM_001114085, NM_178113, NM_029633, NM_207671, NM_001042652, NM_175310, NM_023317, NM_001081363, NM_027707, NM_027191, NM_001039138, NM_001039139, NM_011916, NM_028298, NM_146235, NM_008234, NM_001110350, NM_028390, NM_001110351, NM_178597, NM_001081321, NM_001033244, NM_…	1105	328	13451	1.85562	0.021044	0.000924291	0.0439138
GOTERM_BP_3	GO:0000910~cytokinesis	11	0.680272	3.07217e-05	NM_001042652, NM_175260, NM_001081001, NM_145150, NM_001159718, NM_001159719, NM_133851, NM_010891, NM_001159717, NM_028390, NM_007462, NM_007941, NM_007708, NM_009765, NM_009071, NM_009072	1105	27	13451	4.95931	0.0223277	0.000940423	0.0466225
GOTERM_CC_3	GO:0070013~intracellular organelle lumen	131	8.10142	3.16099e-05	NM_010477, NM_001081090, NM_013720, NM_001139516, NM_001085492, NM_133851, NM_054078, NM_009442, NM_199196, NM_009030, NM_007715, NM_012051, NM_001039474, NM_027347, NM_001081149, NM_011860, NM_178112, NM_001166371, NM_001024604, NM_011721, NM_026400, NM_145997, NM_153552, NM_001109626, NM_009787, NM_172665, NM_001109628, NM_001165902, NM_028298, NM_138659, NM_019426, NM_009453, NM_001042708, NM_…	1243	1133	15223	1.41602	0.00601941	0.000670619	0.0393138
GOTERM_CC_3	GO:0043233~organelle lumen	131	8.10142	3.61569e-05	NM_010477, NM_001081090, NM_013720, NM_001139516, NM_001085492, NM_133851, NM_054078, NM_009442, NM_199196, NM_009030, NM_007715, NM_012051, NM_001039474, NM_027347, NM_001081149, NM_011860, NM_178112, NM_001166371, NM_001024604, NM_011721, NM_026400, NM_145997, NM_153552, NM_001109626, NM_009787, NM_172665, NM_001109628, NM_001165902, NM_028298, NM_138659, NM_019426, NM_009453, NM_001042708, NM_…	1243	1136	15223	1.41228	0.0068823	0.000690371	0.0449678
GOTERM_BP_3	GO:0006974~response to DNA damage stimulus	44	2.72109	8.19924e-05	NM_001081001, NM_001044371, NM_011264, NM_001167730, NM_011721, NM_007525, NM_001010833, NM_001013577, NM_198010, NM_146144, NM_007955, NM_172663, NM_007499, NM_011714, NM_001122822, NM_011159, NM_001033244, NM_010830, NM_001029856, NM_178912, NM_007550, NM_172280, NM_001081359, NM_030715, NM_021385, NM_011642, NM_001126331, NM_008886, NM_001126330, NM_007462, NM_001081222, NM_001031814, NM_00951…	1105	287	13451	1.86622	0.0584868	0.00240777	0.124385
GOTERM_BP_3	GO:0051649~establishment of localization in cell	78	4.82375	8.75929e-05	NM_021305, NM_145985, NM_030559, NM_001102423, NM_153774, NM_001077687, NM_133851, NM_001077688, NM_001102425, NM_133854, NM_001102424, NM_019424, NM_010864, NM_146109, NM_175550, NM_177077, NM_001114085, NM_008857, NM_017478, NM_008996, NM_008995, NM_001163663, NM_008379, NM_053204, NM_019788, NM_019787, NM_001081153, NM_009260, NM_172675, NM_028717, NM_008448, NM_133780, NM_133833, NM_134448, N…	1105	610	13451	1.55653	0.0623548	0.00247323	0.132876
GOTERM_CC_3	GO:0000776~kinetochore	16	0.989487	0.000103646	NM_172505, NM_023317, NM_001081363, NM_025853, NM_001035226, NM_027191, NM_001081960, NM_007683, NM_146235, NM_001110350, NM_011378, NM_007462, NM_001042421, NM_001110351, NM_001025432, NM_134014, NM_028334, NM_001114085, NM_173762, NM_001081251, NM_029633, NM_009773	1243	62	15223	3.16051	0.0196028	0.00179815	0.128854
GOTERM_BP_3	GO:0046907~intracellular transport	59	3.64873	0.000119177	NM_021305, NM_029665, NM_145985, NM_030595, NM_030559, NM_001102423, NM_001163024, NM_030695, NM_153774, NM_001077687, NM_001077688, NM_001163025, NM_175933, NM_001102425, NM_001102424, NM_133917, NM_025822, NM_010864, NM_146109, NM_175550, NM_008857, NM_001114085, NM_001005868, NM_017478, NM_175260, NM_001048267, NM_008441, NM_023317, NM_008996, NM_023719, NM_007399, NM_153080, NM_008995, NM_001…	1105	431	13451	1.66635	0.0838732	0.0032392	0.180747
GOTERM_MF_3	GO:0030695~GTPase regulator activity	51	3.15399	0.000137917	NM_177780, NM_009706, NM_001163495, NM_001163493, NM_001112714, NM_001038621, NM_146109, NM_001003719, NM_147153, NM_080448, NM_001081333, NM_199018, NM_011652, NM_001081364, NM_019994, NM_053187, NM_176846, NM_018818, NM_145527, NM_053204, NM_001135559, NM_172739, NM_019636, NM_172771, NM_001033348, NM_001037736, NM_198101, NM_013862, NM_175258, NM_029332, NM_001167745, NM_001159948, NM_027711, …	1089	361	13368	1.73421	0.0219614	0.00246431	0.166583
GOTERM_BP_3	GO:0044248~cellular catabolic process	100	6.18429	0.000184745	NM_138668, NM_011668, NM_028780, NM_008569, NM_007930, NM_183225, NM_001167730, NM_146003, NM_007525, NM_144788, NM_021473, NM_001163263, NM_031388, NM_001025309, NM_008995, NM_025483, NM_025481, NM_001164709, NM_145528, NM_148943, NM_027341, NM_001029983, NM_028149, NM_028769, NM_144873, NM_029749, NM_001170978, NM_134048, NM_011851, NM_180600, NM_175127, NM_001170643, NM_009826, NM_145558, NM_1…	1105	848	13451	1.43548	0.126983	0.00483826	0.280059
GOTERM_BP_3	GO:0070727~cellular macromolecule localization	44	2.72109	0.000242799	NM_021305, NM_029665, NM_145985, NM_030595, NM_030559, NM_031374, NM_001102423, NM_153774, NM_175933, NM_001102425, NM_007614, NM_001102424, NM_175550, NM_001005510, NM_001005868, NM_001045529, NM_017478, NM_001048267, NM_008996, NM_023719, NM_153080, NM_001165902, NM_008995, NM_001163663, NM_008379, NM_176846, NM_018818, NM_001110350, NM_001110351, NM_177034, NM_001003908, NM_019787, NM_009260, …	1105	301	13451	1.77942	0.163459	0.00613555	0.367914
GOTERM_CC_3	GO:0034708~methyltransferase complex	9	0.556586	0.000309335	NM_001081383, NM_026984, NM_178029, NM_001163018, NM_021876, NM_029274, NM_009483, NM_018878, NM_001033276, NM_199196	1243	23	15223	4.7923	0.0573802	0.00491225	0.384115
GOTERM_BP_3	GO:0031497~chromatin assembly	17	1.05133	0.000316971	NM_172505, NM_001085421, NM_178208, NM_015781, NM_001146707, NM_009433, NM_008234, NM_001122896, NM_001122897, NM_178206, NM_175663, NM_178207, NM_017479, NM_020034, NM_001097979, NM_023422, NM_011416, NM_001081149, NM_178199, NM_010470, NM_178184, NM_015786, NM_178182	1105	75	13451	2.75918	0.207855	0.00773694	0.480053
GOTERM_CC_3	GO:0005737~cytoplasm	585	36.1781	0.000450829	NM_001163453, NM_001110826, NM_001163451, NM_001163450, NM_001037764, NM_001109757, NM_027350, NM_007711, NM_001164597, NM_145465, NM_007715, NM_130447, NM_007858, NM_008302, NM_134037, NM_001166407, NM_001081330, NM_001166406, NM_010288, NM_001161430, NM_021473, NM_153552, NM_001003939, NM_001145947, NM_028298, NM_016961, NM_001076554, NM_025481, NM_001164709, NM_027341, NM_001164717, NM_0010814…	1243	6468	15223	1.10768	0.082523	0.00660331	0.559361
GOTERM_BP_3	GO:0065003~macromolecular complex assembly	47	2.90662	0.000454987	NM_029665, NM_009103, NM_153774, NM_026681, NM_009442, NM_001039521, NM_146109, NM_001081149, NM_007858, NM_011860, NM_001048267, NM_008234, NM_053187, NM_001122896, NM_008379, NM_001122897, NM_001097979, NM_017368, NM_010470, NM_031391, NM_001167745, NM_001159948, NM_028717, NM_001039143, NM_015781, NM_001146707, NM_001159718, NM_001159719, NM_001159717, NM_001164483, NM_001161855, NM_023043, NM…	1105	338	13451	1.69267	0.284298	0.0107321	0.688406
GOTERM_BP_3	GO:0048285~organelle fission	31	1.91713	0.000703133	NM_172823, NM_025853, NM_009828, NM_183046, NM_001159718, NM_009481, NM_001159719, NM_133851, NM_001159717, NM_009791, NM_008569, NM_007462, NM_201232, NM_173762, NM_001114085, NM_178113, NM_029633, NM_133786, NM_009773, NM_001042652, NM_175310, NM_023317, NM_001081960, NM_027191, NM_027707, NM_010892, NM_008234, NM_146235, NM_010891, NM_028390, NM_001042421, NM_175089, NM_007635, NM_028334, NM_0…	1105	197	13451	1.91552	0.403684	0.016026	1.06199
GOTERM_CC_3	GO:0005643~nuclear pore	14	0.865801	0.000776886	NM_029665, NM_001048267, NM_011240, NM_001035226, NM_027191, NM_133780, NM_153774, NM_008379, NM_028355, NM_134014, NM_178716, NM_023565, NM_028334, NM_181517, NM_029457, NM_198304, NM_145390, NM_001122843	1243	59	15223	2.90606	0.137951	0.010547	0.962118
GOTERM_BP_3	GO:0034622~cellular macromolecular complex assembly	33	2.04082	0.00083506	NM_029665, NM_001039143, NM_015781, NM_001146707, NM_001159718, NM_153774, NM_001159719, NM_001159717, NM_001164483, NM_020034, NM_010091, NM_134014, NM_178716, NM_011416, NM_001081149, NM_007858, NM_011860, NM_145390, NM_178184, NM_001033879, NM_178182, NM_198683, NM_172505, NM_001048267, NM_001085421, NM_178208, NM_001035226, NM_009433, NM_001122896, NM_019756, NM_008234, NM_001122897, NM_00837…	1105	217	13451	1.85117	0.458832	0.0184348	1.26007
GOTERM_MF_3	GO:0005096~GTPase activator activity	30	1.85529	0.000856029	NM_001128084, NM_027711, NM_028717, NM_145452, NM_001081396, NM_009706, NM_001163495, NM_001163493, NM_001112714, NM_146109, NM_178690, NM_173018, NM_001038621, NM_001015046, NM_001003719, NM_080448, NM_177658, NM_175535, NM_019400, NM_199018, NM_025709, NM_001081364, NM_019994, NM_027667, NM_019492, NM_146258, NM_025768, NM_018818, NM_001033960, NM_146121, NM_010897, NM_181416, NM_001167679, NM_…	1089	192	13368	1.91804	0.128796	0.0136933	1.02985
GOTERM_BP_3	GO:0032880~regulation of protein localization	18	1.11317	0.000924107	NM_001167910, NM_031374, NM_001159718, NM_001159719, NM_009422, NM_001159717, NM_207215, NM_001038621, NM_007462, NM_016965, NM_001145885, NM_010029, NM_173762, NM_008857, NM_028283, NM_007525, NM_025709, NM_001081363, NM_133248, NM_010891, NM_010897, NM_008540, NM_001161738, NM_019709, NM_013862, NM_001161739	1105	90	13451	2.43457	0.493146	0.0197878	1.39356
GOTERM_MF_3	GO:0016879~ligase activity, forming carbon-nitrogen bonds	30	1.85529	0.000931145	NM_001081359, NM_010418, NM_133975, NM_021884, NM_011668, NM_001163471, NM_030731, NM_133360, NM_172637, NM_001081548, NM_173010, NM_144860, NM_011247, NM_144788, NM_007421, NM_025992, NM_001081661, NM_001040695, NM_001159519, NM_007566, NM_001081034, NM_001164709, NM_025481, NM_001033962, NM_010256, NM_145617, NM_011276, NM_028769, NM_177783, NM_080562, NM_144873, NM_134048, NM_178869, NM_001112…	1089	193	13368	1.90811	0.139278	0.0135424	1.11975
GOTERM_BP_3	GO:0009790~embryonic development	79	4.88559	0.000971199	NM_001163453, NM_001081006, NM_001163451, NM_001163450, NM_001081001, NM_001039521, NM_010928, NM_001081149, NM_011860, NM_144788, NM_010288, NM_011652, NM_019995, NM_053202, NM_001165902, NM_007661, NM_026009, NM_181072, NM_001164709, NM_172739, NM_133748, NM_028769, NM_007729, NM_207625, NM_001080118, NM_201637, NM_145452, NM_011386, NM_016965, NM_177798, NM_178082, NM_008507, NM_176953, NM_013…	1105	670	13451	1.43531	0.510406	0.0201983	1.46408
GOTERM_BP_3	GO:0034728~nucleosome organization	16	0.989487	0.0011372	NM_172505, NM_001085421, NM_178208, NM_015781, NM_001146707, NM_009433, NM_001122896, NM_001122897, NM_178206, NM_175663, NM_178207, NM_017479, NM_020034, NM_001097979, NM_023422, NM_011416, NM_001081149, NM_178199, NM_010470, NM_178184, NM_015786, NM_178182	1105	76	13451	2.56271	0.566696	0.0229632	1.71231
GOTERM_BP_3	GO:0009792~embryonic development ending in birth or egg hatching	54	3.33952	0.00140738	NM_011766, NM_001081006, NM_001163453, NM_001163451, NM_001081379, NM_001163450, NM_001081001, NM_027184, NM_010431, NM_001039521, NM_001102565, NM_011578, NM_011860, NM_013634, NM_144788, NM_010288, NM_026148, NM_007396, NM_175260, NM_011652, NM_007399, NM_007661, NM_007499, NM_007566, NM_181072, NM_019477, NM_001164709, NM_001110350, NM_172739, NM_177034, NM_001110351, NM_009551, NM_007729, NM_…	1105	425	13451	1.54667	0.644827	0.0275893	2.11508
GOTERM_BP_3	GO:0034621~cellular macromolecular complex subunit organization	35	2.1645	0.0017061	NM_029665, NM_153774, NM_009442, NM_001081149, NM_011860, NM_007858, NM_001048267, NM_008234, NM_001122896, NM_008379, NM_001122897, NM_001097979, NM_017368, NM_010470, NM_001167745, NM_001039143, NM_015781, NM_001146707, NM_001159718, NM_001159719, NM_001159717, NM_001164483, NM_020034, NM_010091, NM_134014, NM_178716, NM_011416, NM_145390, NM_178184, NM_001033879, NM_178182, NM_198683, NM_17250…	1105	245	13451	1.73898	0.714939	0.0324883	2.55861
GOTERM_MF_3	GO:0019899~enzyme binding	33	2.04082	0.00179621	NM_001163453, NM_030730, NM_001085450, NM_001163451, NM_030595, NM_001163450, NM_001085453, NM_153774, NM_009705, NM_010431, NM_007614, NM_007615, NM_001081282, NM_146109, NM_007858, NM_011055, NM_176841, NM_007399, NM_001165902, NM_176846, NM_053204, NM_001085448, NM_007664, NM_001085449, NM_172771, NM_001168505, NM_001170978, NM_011711, NM_001159948, NM_028717, NM_001081118, NM_001008231, NM_18…	1089	229	13368	1.76896	0.251325	0.0238323	2.14972
GOTERM_BP_3	GO:0051321~meiotic cell cycle	17	1.05133	0.00248683	NM_207671, NM_183015, NM_001081960, NM_001014976, NM_021308, NM_001081001, NM_021346, NM_031374, NM_011916, NM_010892, NM_028897, NM_177191, NM_001001981, NM_008886, NM_001136226, NM_175337, NM_001033244, NM_009765, NM_029633, NM_001081117, NM_016925	1105	90	13451	2.29932	0.839602	0.0458415	3.70895
GOTERM_CC_3	GO:0044430~cytoskeletal part	86	5.31849	0.00263993	NM_008383, NM_030559, NM_133851, NM_009791, NM_023662, NM_010864, NM_146109, NM_013811, NM_001114085, NM_001033668, NM_001081330, NM_001166407, NM_001166406, NM_029633, NM_009004, NM_011652, NM_001025309, NM_001129999, NM_181072, NM_001076554, NM_001164717, NM_001167746, NM_009260, NM_177217, NM_001160386, NM_028717, NM_001081390, NM_183046, NM_008448, NM_011682, NM_001159718, NM_145150, NM_00115…	1243	774	15223	1.36078	0.39643	0.0330994	3.23478
GOTERM_BP_3	GO:0006403~RNA localization	14	0.865801	0.00278312	NM_011240, NM_153552, NM_001080794, NM_001035226, NM_027191, NM_001080796, NM_001080797, NM_001159516, NM_001109906, NM_001159517, NM_001109905, NM_021881, NM_001024141, NM_172782, NM_028355, NM_134014, NM_011490, NM_028334, NM_011568, NM_029457, NM_198304, NM_008031, NM_001161430	1105	67	13451	2.54358	0.871064	0.0499219	4.14217
GOTERM_BP_3	GO:0000278~mitotic cell cycle	34	2.10266	0.00300848	NM_172823, NM_025853, NM_009828, NM_183046, NM_001159718, NM_009481, NM_001159719, NM_133851, NM_001159717, NM_009791, NM_013726, NM_008569, NM_007462, NM_201232, NM_173762, NM_001114085, NM_178113, NM_029633, NM_133786, NM_009773, NM_001042652, NM_175310, NM_023317, NM_001081363, NM_001039138, NM_001081960, NM_027191, NM_027707, NM_001039139, NM_010892, NM_008234, NM_146235, NM_010891, NM_001110…	1105	244	13451	1.69622	0.890799	0.0525809	4.47047
GOTERM_CC_3	GO:0005635~nuclear envelope	24	1.48423	0.00309743	NM_029665, NM_133780, NM_001134460, NM_153774, NM_194342, NM_001134461, NM_001081146, NM_134014, NM_178716, NM_001005510, NM_172882, NM_028283, NM_144843, NM_145390, NM_027922, NM_001048267, NM_011240, NM_001081363, NM_001035226, NM_027191, NM_008379, NM_178667, NM_028355, NM_001134459, NM_023565, NM_181517, NM_028334, NM_029457, NM_198304, NM_001122843, NM_009760	1243	153	15223	1.9211	0.447072	0.0363556	3.78549
GOTERM_BP_3	GO:0000819~sister chromatid segregation	7	0.4329	0.00321862	NM_175310, NM_001042652, NM_201232, NM_027707, NM_007708, NM_178113, NM_010892, NM_133851, NM_133786	1105	19	13451	4.48473	0.906472	0.0548547	4.77565
GOTERM_CC_3	GO:0000932~cytoplasmic mRNA processing body	7	0.4329	0.0041613	NM_008619, NM_181594, NM_145833, NM_001163440, NM_001110826, NM_001163441, NM_177124, NM_144925, NM_007841, NM_181324, NM_153178, NM_144812	1243	20	15223	4.28644	0.549081	0.0457705	5.05498
GOTERM_CC_3	GO:0042995~cell projection	66	4.08163	0.00437273	NM_001163453, NM_008383, NM_001085450, NM_001163451, NM_021344, NM_009302, NM_001163450, NM_008098, NM_001085453, NM_001109757, NM_010431, NM_007614, NM_001080930, NM_007615, NM_010864, NM_146109, NM_028776, NM_013811, NM_030188, NM_010820, NM_007858, NM_001033668, NM_001081330, NM_001045528, NM_001077404, NM_001077403, NM_001077405, NM_175260, NM_009655, NM_173023, NM_021408, NM_029851, NM_17684…	1243	575	15223	1.40574	0.567003	0.0454367	5.30543
GOTERM_CC_3	GO:0030027~lamellipodium	13	0.803958	0.00445754	NM_001110208, NM_028717, NM_001085450, NM_021344, NM_009302, NM_176841, NM_009818, NM_001085453, NM_001165902, NM_023735, NM_001085448, NM_007614, NM_007615, NM_001085449, NM_007664, NM_146109, NM_016965, NM_028776, NM_028459, NM_001167745, NM_007434, NM_001159948	1243	63	15223	2.52716	0.573991	0.0439167	5.40572
GOTERM_MF_3	GO:0016820~hydrolase activity, acting on acid anhydrides, catalyzing transmembrane movement of substances	17	1.05133	0.00493944	NM_007508, NM_007509, NM_001128094, NM_213616, NM_001128096, NM_001081182, NM_001109757, NM_175650, NM_023721, NM_021022, NM_001167949, NM_009726, NM_026482, NM_001001488, NM_008576, NM_021050, NM_009592, NM_144900, NM_007511, NM_007510	1089	97	13368	2.15137	0.54942	0.0594821	5.80984
GOTERM_BP_3	GO:0009892~negative regulation of metabolic process	62	3.83426	0.0050784	NM_011766, NM_212435, NM_021308, NM_001081001, NM_001042438, NM_001139516, NM_010434, NM_153178, NM_054078, NM_009442, NM_199196, NM_007614, NM_001081282, NM_012051, NM_008678, NM_001081149, NM_144900, NM_001168321, NM_001167730, NM_001145824, NM_001029889, NM_001081363, NM_053202, NM_023719, NM_001163018, NM_001165902, NM_001025392, NM_177124, NM_001025393, NM_008234, NM_001110350, NM_001077695,…	1105	534	13451	1.41333	0.976296	0.083347	7.43711
GOTERM_CC_3	GO:0046930~pore complex	14	0.865801	0.0057193	NM_029665, NM_001048267, NM_011240, NM_001035226, NM_027191, NM_133780, NM_153774, NM_008379, NM_028355, NM_134014, NM_178716, NM_023565, NM_028334, NM_181517, NM_029457, NM_198304, NM_145390, NM_001122843	1243	73	15223	2.34874	0.665635	0.0533029	6.88631
GOTERM_BP_3	GO:0010605~negative regulation of macromolecule metabolic process	59	3.64873	0.00580965	NM_011766, NM_212435, NM_021308, NM_001081001, NM_001042438, NM_001139516, NM_010434, NM_153178, NM_054078, NM_009442, NM_199196, NM_007614, NM_001081282, NM_012051, NM_008678, NM_001081149, NM_001168321, NM_001167730, NM_001145824, NM_001029889, NM_001081363, NM_053202, NM_023719, NM_001163018, NM_001165902, NM_001025392, NM_177124, NM_001025393, NM_008234, NM_001110350, NM_001077695, NM_019426,…	1105	506	13451	1.41936	0.986192	0.0927439	8.46441
GOTERM_MF_3	GO:0022804~active transmembrane transporter activity	41	2.53556	0.00678471	NM_021305, NM_133895, NM_145947, NM_001109757, NM_175650, NM_023721, NM_007711, NM_001083901, NM_008576, NM_144900, NM_019687, NM_001081182, NM_133987, NM_011396, NM_021022, NM_001167949, NM_178371, NM_001001488, NM_198106, NM_011895, NM_144836, NM_009592, NM_011402, NM_011405, NM_133649, NM_133648, NM_178743, NM_007514, NM_133680, NM_213616, NM_001142810, NM_009726, NM_001142809, NM_001044740, N…	1089	329	13368	1.52977	0.665815	0.0753038	7.89963
GOTERM_BP_3	GO:0051236~establishment of RNA localization	13	0.803958	0.00685984	NM_011240, NM_153552, NM_001080794, NM_001035226, NM_027191, NM_001080796, NM_001080797, NM_001159516, NM_001159517, NM_021881, NM_001024141, NM_028355, NM_172782, NM_134014, NM_028334, NM_011568, NM_029457, NM_198304, NM_008031, NM_001161430	1105	66	13451	2.39768	0.99365	0.10634	9.92117
GOTERM_BP_3	GO:0050658~RNA transport	13	0.803958	0.00685984	NM_011240, NM_153552, NM_001080794, NM_001035226, NM_027191, NM_001080796, NM_001080797, NM_001159516, NM_001159517, NM_021881, NM_001024141, NM_028355, NM_172782, NM_134014, NM_028334, NM_011568, NM_029457, NM_198304, NM_008031, NM_001161430	1105	66	13451	2.39768	0.99365	0.10634	9.92117
GOTERM_BP_3	GO:0048519~negative regulation of biological process	134	8.28695	0.00757249	NM_001081001, NM_021308, NM_001139516, NM_001037764, NM_007671, NM_054078, NM_009442, NM_009791, NM_199196, NM_001039521, NM_001081282, NM_010928, NM_012051, NM_008678, NM_001081149, NM_144900, NM_001168321, NM_001167730, NM_025881, NM_029633, NM_007525, NM_001029889, NM_053202, NM_053009, NM_001025392, NM_001165902, NM_001025393, NM_008914, NM_001076554, NM_001164709, NM_001077695, NM_019426, NM…	1105	1326	13451	1.23014	0.996254	0.11437	10.8973
GOTERM_BP_3	GO:0031047~gene silencing by RNA	8	0.494743	0.00771422	NM_008619, NM_033324, NM_175472, NM_145833, NM_001163440, NM_001163441, NM_021308, NM_177124, NM_144925, NM_153178, NM_144812	1105	29	13451	3.35803	0.996627	0.114059	11.0903
GOTERM_BP_3	GO:0048523~negative regulation of cellular process	121	7.48299	0.00959384	NM_021308, NM_001081001, NM_001139516, NM_007671, NM_054078, NM_009442, NM_009791, NM_199196, NM_001039521, NM_001081282, NM_010928, NM_012051, NM_008678, NM_001081149, NM_144900, NM_001168321, NM_001167730, NM_029633, NM_007525, NM_001029889, NM_053202, NM_053009, NM_001025392, NM_001165902, NM_001025393, NM_001076554, NM_001164709, NM_001077695, NM_019426, NM_011448, NM_133748, NM_028769, NM_00…	1105	1192	13451	1.23567	0.999163	0.137237	13.6126
GOTERM_BP_3	GO:0030900~forebrain development	24	1.48423	0.00967508	NM_010414, NM_212435, NM_001163453, NM_001163451, NM_009952, NM_001163450, NM_010949, NM_011642, NM_001109757, NM_009791, NM_175933, NM_007614, NM_001126331, NM_001126330, NM_009726, NM_177089, NM_177798, NM_001114085, NM_001037726, NM_013931, NM_008306, NM_175260, NM_133828, NM_023317, NM_029851, NM_001165902, NM_008995, NM_199323, NM_001136075, NM_001163448, NM_001163447, NM_010897, NM_009530, …	1105	167	13451	1.74939	0.999212	0.135698	13.7201
GOTERM_BP_3	GO:0016441~posttranscriptional gene silencing	6	0.371058	0.00990447	NM_008619, NM_033324, NM_175472, NM_145833, NM_001163440, NM_001163441, NM_144925, NM_153178	1105	17	13451	4.2963	0.999335	0.13612	14.023
GOTERM_CC_3	GO:0012505~endomembrane system	60	3.71058	0.0105074	NM_029665, NM_001163453, NM_001163451, NM_030595, NM_001163450, NM_013784, NM_153774, NM_194342, NM_001164359, NM_030731, NM_001001983, NM_030692, NM_007711, NM_199469, NM_001081146, NM_175550, NM_001005510, NM_172882, NM_144843, NM_001164360, NM_027922, NM_016893, NM_008146, NM_017478, NM_026267, NM_001048267, NM_008441, NM_001081363, NM_145502, NM_027191, NM_008379, NM_028355, NM_146240, NM_001…	1243	535	15223	1.37349	0.867018	0.0916027	12.3131
GOTERM_CC_3	GO:0044431~Golgi apparatus part	30	1.85529	0.0105266	NM_011342, NM_001163453, NM_001167910, NM_030595, NM_001163451, NM_001163450, NM_030695, NM_146035, NM_001077687, NM_001077688, NM_001109757, NM_030731, NM_001001983, NM_009726, NM_173443, NM_175550, NM_029793, NM_021392, NM_016922, NM_008146, NM_016893, NM_017478, NM_013931, NM_019490, NM_001081363, NM_007399, NM_053187, NM_001163448, NM_001163447, NM_001163449, NM_009149, NM_146240, NM_008847, …	1243	227	15223	1.61854	0.86751	0.0877806	12.3343
GOTERM_MF_3	GO:0019904~protein domain specific binding	26	1.60792	0.0129129	NM_178880, NM_172989, NM_001081118, NM_009125, NM_001110193, NM_026681, NM_010336, NM_001110192, NM_021881, NM_177089, NM_007711, NM_011578, NM_019973, NM_001163574, NM_008302, NM_009615, NM_025881, NM_016893, NM_173378, NM_080795, NM_007399, NM_173876, NM_173874, NM_001159516, NM_199323, NM_173873, NM_001159517, NM_011738, NM_011739, NM_011308, NM_001122739, NM_174998, NM_019729, NM_008702, NM_0…	1089	192	13368	1.6623	0.876624	0.130208	14.5385
GOTERM_MF_3	GO:0016788~hydrolase activity, acting on ester bonds	73	4.51453	0.0134326	NM_001122594, NM_001048054, NM_138668, NM_009481, NM_183162, NM_153178, NM_008803, NM_001024917, NM_133992, NM_030692, NM_011866, NM_183225, NM_001160049, NM_172707, NM_130447, NM_144843, NM_144900, NM_011055, NM_011056, NM_011721, NM_001162921, NM_178795, NM_146144, NM_031388, NM_007955, NM_001137547, NM_027804, NM_011916, NM_001168371, NM_008914, NM_013875, NM_148943, NM_001166177, NM_001168373…	1089	683	13368	1.31202	0.886654	0.127229	15.0808
GOTERM_BP_3	GO:0031647~regulation of protein stability	7	0.4329	0.0137529	NM_016965, NM_001039143, NM_011860, NM_011159, NM_001081074, NM_153774, NM_026681, NM_001045529	1105	25	13451	3.4084	0.999962	0.180924	18.9582
GOTERM_BP_3	GO:0033043~regulation of organelle organization	22	1.36054	0.0144738	NM_010418, NM_145452, NM_133833, NM_133851, NM_134448, NM_032393, NM_207215, NM_007462, NM_030168, NM_134014, NM_173762, NM_029633, NM_009072, NM_001042652, NM_001081960, NM_001035226, NM_176841, NM_023735, NM_007661, NM_007499, NM_001076554, NM_011738, NM_011308, NM_031199, NM_001045536, NM_009260	1105	154	13451	1.73898	0.999978	0.186229	19.8527
GOTERM_BP_3	GO:0010941~regulation of cell death	62	3.83426	0.0151268	NM_001081001, NM_001122889, NM_001170419, NM_001109757, NM_010431, NM_001039521, NM_001037539, NM_010928, NM_001102565, NM_001122978, NM_011721, NM_007525, NM_009071, NM_007955, NM_153552, NM_001081363, NM_053009, NM_015768, NM_001025392, NM_001025393, NM_007499, NM_008234, NM_016961, NM_007566, NM_001164791, NM_001164709, NM_145527, NM_001110350, NM_153516, NM_011448, NM_001110351, NM_011997, NM…	1105	563	13451	1.34053	0.999986	0.190533	20.655
GOTERM_BP_3	GO:0009566~fertilization	13	0.803958	0.0151295	NM_007696, NM_001039143, NM_011741, NM_031374, NM_177191, NM_011668, NM_022305, NM_001033962, NM_011768, NM_007941, NM_001044386, NM_013565, NM_011860, NM_207636, NM_173010, NM_029848, NM_009743	1105	73	13451	2.16777	0.999986	0.187389	20.6583
GOTERM_CC_3	GO:0019898~extrinsic to membrane	53	3.27767	0.015776	NM_001122594, NM_030595, NM_173392, NM_175933, NM_009706, NM_018748, NM_001081282, NM_172882, NM_147153, NM_001001932, NM_029793, NM_016807, NM_001081287, NM_009071, NM_009072, NM_008146, NM_001081364, NM_001025309, NM_029851, NM_008995, NM_053187, NM_001136075, NM_026220, NM_001024927, NM_053204, NM_019681, NM_001122739, NM_145506, NM_172771, NM_025277, NM_026514, NM_019788, NM_001081153, NM_010…	1243	472	15223	1.37519	0.952033	0.123706	17.9474
GOTERM_CC_3	GO:0031988~membrane-bounded vesicle	48	2.96846	0.0162675	NM_010477, NM_001163453, NM_018801, NM_001163451, NM_001163450, NM_030695, NM_001077687, NM_001077688, NM_001109757, NM_001001983, NM_019424, NM_007711, NM_010864, NM_175550, NM_008302, NM_016807, NM_028018, NM_029325, NM_017478, NM_001110499, NM_026267, NM_008441, NM_177411, NM_007399, NM_009787, NM_176841, NM_007499, NM_053187, NM_173068, NM_173067, NM_001163774, NM_146240, NM_172771, NM_001003…	1243	420	15223	1.39966	0.956398	0.122367	18.4556
GOTERM_BP_3	GO:0015931~nucleobase, nucleoside, nucleotide and nucleic acid transport	13	0.803958	0.0167534	NM_011240, NM_153552, NM_001080794, NM_001035226, NM_027191, NM_001080796, NM_001080797, NM_001159516, NM_001159517, NM_021881, NM_001024141, NM_028355, NM_172782, NM_134014, NM_028334, NM_011568, NM_029457, NM_198304, NM_008031, NM_001161430	1105	74	13451	2.13847	0.999996	0.202108	22.621
GOTERM_MF_3	GO:0016741~transferase activity, transferring one-carbon groups	23	1.42239	0.0177464	NM_001001735, NM_030208, NM_019721, NM_001081024, NM_001170953, NM_199196, NM_138679, NM_011514, NM_029274, NM_025961, NM_026876, NM_001081269, NM_001033276, NM_178925, NM_001081383, NM_001163018, NM_054089, NM_021876, NM_199322, NM_176917, NM_001163641, NM_001163642, NM_018877, NM_010256, NM_026984, NM_178029, NM_028095, NM_026440	1089	168	13368	1.68057	0.944024	0.155979	19.4619
GOTERM_BP_3	GO:0048609~reproductive process in a multicellular organism	47	2.90662	0.0178316	NM_146151, NM_021308, NM_001081001, NM_009952, NM_031374, NM_001170419, NM_011668, NM_001001981, NM_011768, NM_001037539, NM_028829, NM_001037726, NM_001167730, NM_001038695, NM_013634, NM_008770, NM_010021, NM_008146, NM_007396, NM_173023, NM_001122899, NM_015768, NM_001159516, NM_007499, NM_001159517, NM_053187, NM_001164042, NM_019477, NM_008541, NM_198106, NM_001164041, NM_001044386, NM_01736…	1105	409	13451	1.39884	0.999998	0.210339	23.899
GOTERM_MF_3	GO:0008134~transcription factor binding	35	2.1645	0.0179118	NM_011766, NM_175251, NM_030730, NM_001080118, NM_016682, NM_010434, NM_021884, NM_011668, NM_176850, NM_007614, NM_001025432, NM_007715, NM_001081149, NM_008678, NM_001122978, NM_173010, NM_001168321, NM_013634, NM_001145824, NM_001029889, NM_020507, NM_001081363, NM_001165902, NM_008679, NM_001110350, NM_011378, NM_001081362, NM_001005916, NM_019426, NM_001077695, NM_017479, NM_001033962, NM_01…	1089	288	13368	1.49181	0.945521	0.149272	19.6257
GOTERM_MF_3	GO:0008092~cytoskeletal protein binding	47	2.90662	0.0187801	NM_001163453, NM_001163451, NM_001163450, NM_030559, NM_001001980, NM_133851, NM_009502, NM_010864, NM_007930, NM_001005510, NM_001114085, NM_007858, NM_001045528, NM_029633, NM_178118, NM_001042652, NM_175260, NM_021408, NM_023317, NM_008441, NM_176841, NM_026220, NM_001076554, NM_001122739, NM_145506, NM_028390, NM_172734, NM_011711, NM_009260, NM_001167745, NM_010567, NM_177710, NM_001081975, …	1089	414	13368	1.39359	0.952752	0.14841	20.4805
GOTERM_CC_3	GO:0031252~cell leading edge	17	1.05133	0.0194101	NM_001163453, NM_028717, NM_001085450, NM_001163451, NM_021344, NM_001163450, NM_009302, NM_001085453, NM_145452, NM_007614, NM_007615, NM_146109, NM_016965, NM_028776, NM_007858, NM_013931, NM_001110208, NM_176841, NM_009818, NM_023735, NM_001165902, NM_001163448, NM_001163447, NM_001163449, NM_001085448, NM_001085449, NM_007664, NM_028459, NM_007708, NM_001167745, NM_007434, NM_001159948	1243	112	15223	1.85892	0.976336	0.139078	21.6375
GOTERM_CC_3	GO:0000123~histone acetyltransferase complex	7	0.4329	0.0194671	NM_001025432, NM_025454, NM_177619, NM_001081149, NM_001081362, NM_001098837, NM_017479, NM_001098836	1243	27	15223	3.17514	0.976597	0.134474	21.6941
GOTERM_BP_3	GO:0006461~protein complex assembly	29	1.79344	0.0194794	NM_029665, NM_028717, NM_001039143, NM_009103, NM_001159718, NM_153774, NM_001159719, NM_026681, NM_001159717, NM_009442, NM_001164483, NM_001039521, NM_001161855, NM_023043, NM_010091, NM_007462, NM_146109, NM_134014, NM_178716, NM_001126338, NM_177324, NM_007858, NM_011860, NM_145390, NM_001033879, NM_001048267, NM_001035226, NM_080795, NM_053187, NM_019756, NM_008379, NM_010891, NM_023565, NM_…	1105	227	13451	1.55512	0.999999	0.224044	25.8142
GOTERM_BP_3	GO:0016445~somatic diversification of immunoglobulins	6	0.371058	0.0202096	NM_053202, NM_009302, NM_011159, NM_010830, NM_176953, NM_008886	1105	20	13451	3.65186	1	0.227967	26.6484
GOTERM_BP_3	GO:0031324~negative regulation of cellular metabolic process	54	3.33952	0.0222581	NM_011766, NM_212435, NM_001081001, NM_001042438, NM_001139516, NM_010434, NM_153178, NM_054078, NM_009442, NM_199196, NM_007614, NM_001081282, NM_012051, NM_001081149, NM_008678, NM_144900, NM_001168321, NM_001167730, NM_001145824, NM_001029889, NM_001081363, NM_053202, NM_023719, NM_001163018, NM_001165902, NM_001025392, NM_001025393, NM_008234, NM_001110350, NM_001077695, NM_019426, NM_007496,…	1105	489	13451	1.34424	1	0.244531	28.9421
GOTERM_BP_3	GO:0006810~transport	218	13.4818	0.0231817	NM_001163453, NM_145985, NM_001163451, NM_001163450, NM_001025590, NM_153774, NM_001077687, NM_011668, NM_001077688, NM_001109757, NM_007711, NM_177208, NM_008576, NM_146206, NM_147153, NM_008857, NM_144900, NM_001166407, NM_001166406, NM_001161430, NM_009004, NM_153552, NM_177411, NM_001039138, NM_008996, NM_138756, NM_001039139, NM_008995, NM_148944, NM_001025584, NM_173028, NM_001025585, NM_19…	1105	2342	13451	1.13308	1	0.249728	29.9541
GOTERM_CC_3	GO:0012506~vesicle membrane	15	0.927644	0.0254746	NM_026267, NM_011086, NM_008441, NM_173876, NM_009469, NM_173874, NM_173873, NM_001001983, NM_007711, NM_146240, NM_175550, NM_021050, NM_001003908, NM_207636, NM_019787, NM_026887, NM_017478, NM_033370	1243	97	15223	1.89386	0.992764	0.166852	27.4573
GOTERM_CC_3	GO:0031410~cytoplasmic vesicle	55	3.40136	0.0261169	NM_010477, NM_001163453, NM_145985, NM_018801, NM_001163451, NM_001163450, NM_030695, NM_001077687, NM_001109757, NM_028780, NM_001077688, NM_001001983, NM_133854, NM_019424, NM_007711, NM_010864, NM_175550, NM_016807, NM_008302, NM_028018, NM_029325, NM_017478, NM_001110499, NM_026267, NM_001081364, NM_008441, NM_177411, NM_176841, NM_009787, NM_007399, NM_001145947, NM_007499, NM_053187, NM_173…	1243	508	15223	1.32595	0.99362	0.165166	28.0499
GOTERM_BP_3	GO:0048610~reproductive cellular process	23	1.42239	0.0261578	NM_013598, NM_001081001, NM_021308, NM_011741, NM_011668, NM_007614, NM_011768, NM_033565, NM_207636, NM_173010, NM_010021, NM_198418, NM_198683, NM_007396, NM_001165902, NM_053187, NM_028897, NM_001164042, NM_022305, NM_008541, NM_001033962, NM_011630, NM_011448, NM_007941, NM_001161367, NM_001161366, NM_001164041, NM_001044386, NM_017368, NM_011159, NM_009765, NM_009261, NM_009743	1105	173	13451	1.61836	1	0.273398	33.1245
GOTERM_BP_3	GO:0030031~cell projection assembly	12	0.742115	0.0265743	NM_175260, NM_133663, NM_172989, NM_029851, NM_177429, NM_176841, NM_001005608, NM_008397, NM_010336, NM_009502, NM_007941, NM_016965, NM_028459, NM_001167745, NM_009071	1105	70	13451	2.08677	1	0.27334	33.5573
GOTERM_CC_3	GO:0000786~nucleosome	11	0.680272	0.0275707	NM_178208, NM_001122896, NM_001122897, NM_175663, NM_178206, NM_178207, NM_017479, NM_020034, NM_001097979, NM_023422, NM_001081149, NM_178199, NM_010470, NM_178184, NM_015786, NM_178182	1243	62	15223	2.17285	0.995204	0.168178	29.3746
GOTERM_CC_3	GO:0005930~axoneme	8	0.494743	0.0279567	NM_001167746, NM_029851, NM_019536, NM_133365, NM_001081330, NM_001033668, NM_001047604, NM_009376	1243	37	15223	2.648	0.995554	0.165169	29.7225
GOTERM_BP_3	GO:0032886~regulation of microtubule-based process	9	0.556586	0.0283444	NM_001081363, NM_001081960, NM_001035226, NM_199323, NM_133833, NM_134448, NM_032393, NM_177089, NM_007462, NM_134014, NM_173762, NM_029633, NM_009072	1105	45	13451	2.43457	1	0.284992	35.3678
GOTERM_BP_3	GO:0006730~one-carbon metabolic process	17	1.05133	0.0294303	NM_001081383, NM_021308, NM_001163018, NM_054089, NM_021876, NM_001130008, NM_001081340, NM_024287, NM_001163663, NM_008234, NM_019721, NM_176917, NM_054078, NM_019426, NM_199196, NM_001042708, NM_026984, NM_001042709, NM_134017, NM_011514, NM_146066	1105	117	13451	1.7687	1	0.290406	36.4556
GOTERM_BP_3	GO:0009306~protein secretion	6	0.371058	0.0299626	NM_019424, NM_177322, NM_010748, NM_001033367, NM_001004164, NM_019788	1105	22	13451	3.31987	1	0.291062	36.9825
GOTERM_BP_3	GO:0002562~somatic diversification of immune receptors via germline recombination within a single locus	6	0.371058	0.0299626	NM_053202, NM_009302, NM_011159, NM_010830, NM_176953, NM_008886	1105	22	13451	3.31987	1	0.291062	36.9825
GOTERM_BP_3	GO:0009890~negative regulation of biosynthetic process	48	2.96846	0.0306184	NM_011766, NM_212435, NM_001081001, NM_001042438, NM_001139516, NM_010434, NM_153178, NM_054078, NM_009442, NM_199196, NM_007614, NM_012051, NM_008678, NM_001081149, NM_001168321, NM_144900, NM_001145824, NM_001029889, NM_053202, NM_001081363, NM_023719, NM_001163018, NM_001165902, NM_001025392, NM_001025393, NM_008234, NM_001110350, NM_001077695, NM_019426, NM_007496, NM_011308, NM_011448, NM_00…	1105	434	13451	1.34631	1	0.292705	37.6261
GOTERM_BP_3	GO:0051128~regulation of cellular component organization	38	2.35003	0.0325154	NM_009469, NM_010418, NM_027994, NM_133851, NM_145452, NM_133833, NM_134448, NM_207215, NM_032393, NM_007462, NM_030168, NM_134014, NM_173762, NM_008857, NM_011578, NM_133754, NM_144860, NM_029633, NM_009072, NM_001042652, NM_175260, NM_177411, NM_001081960, NM_001035226, NM_176841, NM_023735, NM_007499, NM_007661, NM_001076554, NM_011738, NM_019426, NM_008540, NM_011308, NM_172739, NM_172734, NM…	1105	330	13451	1.40172	1	0.304154	39.4534
GOTERM_CC_3	GO:0030529~ribonucleoprotein complex	50	3.09215	0.0336833	NM_013721, NM_001110826, NM_021308, NM_025305, NM_001146298, NM_181324, NM_153178, NM_009702, NM_001042620, NM_001001981, NM_009033, NM_010029, NM_172252, NM_001038696, NM_025974, NM_010021, NM_153085, NM_177124, NM_024212, NM_080456, NM_138659, NM_009453, NM_001163734, NM_177214, NM_198606, NM_026175, NM_007842, NM_016784, NM_007841, NM_001109906, NM_001024205, NM_023153, NM_001109905, NM_011292…	1243	462	15223	1.32543	0.998562	0.190314	34.7027
GOTERM_BP_3	GO:0007276~gamete generation	38	2.35003	0.0339095	NM_146151, NM_001081001, NM_021308, NM_031374, NM_001170419, NM_001001981, NM_011768, NM_001037539, NM_028829, NM_001167730, NM_001038695, NM_008770, NM_008146, NM_010021, NM_007396, NM_173023, NM_001122899, NM_015768, NM_007499, NM_001159516, NM_001159517, NM_053187, NM_001164042, NM_008541, NM_198106, NM_001164041, NM_001044386, NM_017368, NM_011159, NM_001033244, NM_009261, NM_009743, NM_01359…	1105	331	13451	1.39749	1	0.311252	40.7642
GOTERM_BP_3	GO:0008366~axon ensheathment	8	0.494743	0.0372833	NM_010864, NM_009128, NM_011674, NM_001033481, NM_001159516, NM_001159517, NM_010897, NM_016922, NM_008770, NM_021881	1105	39	13451	2.497	1	0.33285	43.8277
GOTERM_BP_3	GO:0046903~secretion	27	1.66976	0.03957	NM_010414, NM_145947, NM_011642, NM_011643, NM_001164483, NM_001126331, NM_133854, NM_001126330, NM_019424, NM_010091, NM_010046, NM_010864, NM_177322, NM_010748, NM_001039385, NM_177077, NM_172827, NM_175260, NM_148944, NM_172544, NM_007941, NM_177034, NM_001005506, NM_001033367, NM_001004164, NM_177389, NM_178070, NM_019788, NM_001081153, NM_001045515	1105	221	13451	1.48718	1	0.34553	45.8192
GOTERM_MF_3	GO:0008565~protein transporter activity	11	0.680272	0.0398072	NM_019490, NM_021305, NM_029665, NM_001048267, NM_001035226, NM_153774, NM_008379, NM_134014, NM_178716, NM_023565, NM_181517, NM_145390, NM_001122843, NM_026887	1089	66	13368	2.04591	0.998556	0.278916	38.7996
GOTERM_BP_3	GO:0007050~cell cycle arrest	10	0.618429	0.0413694	NM_001080995, NM_001162908, NM_021884, NM_011642, NM_133833, NM_011386, NM_001039090, NM_134448, NM_001126331, NM_001126330, NM_026984, NM_007462, NM_010928, NM_144907	1105	57	13451	2.13559	1	0.354268	47.3397
GOTERM_BP_3	GO:0002200~somatic diversification of immune receptors	6	0.371058	0.0422438	NM_053202, NM_009302, NM_011159, NM_010830, NM_176953, NM_008886	1105	24	13451	3.04321	1	0.356358	48.0641
GOTERM_BP_3	GO:0003006~reproductive developmental process	31	1.91713	0.0427942	NM_013598, NM_001080118, NM_021344, NM_001081001, NM_031374, NM_011668, NM_172671, NM_007614, NM_011768, NM_033565, NM_001039385, NM_177798, NM_207636, NM_173010, NM_013634, NM_010021, NM_198683, NM_016925, NM_198418, NM_007396, NM_001122899, NM_001165902, NM_053187, NM_001164042, NM_028897, NM_022305, NM_008679, NM_177191, NM_011396, NM_008541, NM_001033962, NM_011630, NM_011448, NM_001161367, N…	1105	264	13451	1.42939	1	0.356198	48.5153
GOTERM_BP_3	GO:0016192~vesicle-mediated transport	50	3.09215	0.0431535	NM_001163453, NM_145985, NM_001163451, NM_030595, NM_001163450, NM_001102423, NM_001163024, NM_030695, NM_001077687, NM_001077688, NM_001163025, NM_011668, NM_007614, NM_001102425, NM_133854, NM_001102424, NM_010864, NM_146109, NM_178736, NM_172784, NM_175550, NM_177077, NM_008857, NM_001045528, NM_017478, NM_026267, NM_175260, NM_008996, NM_001165902, NM_001163663, NM_053204, NM_001081055, NM_00…	1105	466	13451	1.3061	1	0.354766	48.8079
GOTERM_CC_3	GO:0005875~microtubule associated complex	12	0.742115	0.0436111	NM_008441, NM_001167746, NM_013811, NM_029851, NM_019536, NM_133365, NM_008448, NM_001081330, NM_001033668, NM_001164669, NM_001160386, NM_032393	1243	76	15223	1.93373	0.9998	0.233676	42.5745
GOTERM_CC_3	GO:0030117~membrane coat	10	0.618429	0.044163	NM_026267, NM_145985, NM_175550, NM_001003908, NM_021392, NM_019787, NM_001164483, NM_001045515, NM_033370, NM_017478, NM_026887	1243	58	15223	2.11155	0.999821	0.230048	42.9854
GOTERM_CC_3	GO:0048475~coated membrane	10	0.618429	0.044163	NM_026267, NM_145985, NM_175550, NM_001003908, NM_021392, NM_019787, NM_001164483, NM_001045515, NM_033370, NM_017478, NM_026887	1243	58	15223	2.11155	0.999821	0.230048	42.9854
GOTERM_BP_3	GO:0043069~negative regulation of programmed cell death	29	1.79344	0.0441899	NM_013598, NM_010414, NM_009826, NM_201637, NM_001170419, NM_145452, NM_009422, NM_011642, NM_001039521, NM_001126331, NM_023043, NM_001126330, NM_001037539, NM_007462, NM_177322, NM_001126338, NM_007525, NM_176953, NM_009071, NM_001081363, NM_009818, NM_015768, NM_007499, NM_008234, NM_007566, NM_011738, NM_001110350, NM_011378, NM_001164709, NM_001110351, NM_009185, NM_007610, NM_028769, NM_009…	1105	244	13451	1.44677	1	0.357842	49.6431
GOTERM_BP_3	GO:0048232~male gamete generation	30	1.85529	0.0454017	NM_010414, NM_146151, NM_021308, NM_001081001, NM_010418, NM_031374, NM_021385, NM_001170419, NM_001001981, NM_021881, NM_011768, NM_001037539, NM_033565, NM_207636, NM_001167730, NM_001038695, NM_016922, NM_008770, NM_010021, NM_008146, NM_198683, NM_007396, NM_173023, NM_015768, NM_001159516, NM_001159517, NM_053187, NM_019756, NM_028897, NM_011630, NM_198106, NM_001136226, NM_001044386, NM_007…	1105	255	13451	1.4321	1	0.361965	50.6035
GOTERM_MF_3	GO:0016746~transferase activity, transferring acyl groups	24	1.48423	0.0456109	NM_145558, NM_027455, NM_177619, NM_133792, NM_026637, NM_010046, NM_001025432, NM_001081222, NM_053089, NM_019423, NM_007715, NM_001081149, NM_134037, NM_001081071, NM_001134829, NM_172977, NM_139144, NM_009230, NM_026647, NM_008679, NM_017479, NM_001166033, NM_028811, NM_172266, NM_145614, NM_028108	1089	195	13368	1.51083	0.999456	0.300863	43.1242
GOTERM_BP_3	GO:0060548~negative regulation of cell death	29	1.79344	0.0461522	NM_013598, NM_010414, NM_009826, NM_201637, NM_001170419, NM_145452, NM_009422, NM_011642, NM_001039521, NM_001126331, NM_023043, NM_001126330, NM_001037539, NM_007462, NM_177322, NM_001126338, NM_007525, NM_176953, NM_009071, NM_001081363, NM_009818, NM_015768, NM_007499, NM_008234, NM_007566, NM_011738, NM_001110350, NM_011378, NM_001164709, NM_001110351, NM_009185, NM_007610, NM_028769, NM_009…	1105	245	13451	1.44087	1	0.363031	51.1898
GOTERM_CC_3	GO:0016585~chromatin remodeling complex	9	0.556586	0.0479611	NM_009030, NM_011514, NM_053124, NM_011714, NM_011416, NM_001085492, NM_145221, NM_145220, NM_054078	1243	50	15223	2.20446	0.999916	0.241266	45.7404
GOTERM_BP_3	GO:0006944~membrane fusion	6	0.371058	0.0493665	NM_199469, NM_019490, NM_007941, NM_013565, NM_019788, NM_029848	1105	25	13451	2.92148	1	0.379394	53.6277
